# Supplementary material for: Comparison of static immersion and intravenous injection systems for exposure of zebrafish embryos to the natural pathogen Edwardsiella tarda
Source: BMC Immunol. 2011 Oct 17;12:58. doi: 10.1186/1471-2172-12-58 (PMC3206475; doi:10.1186/1471-2172-12-58)
Supplement: Additional file 1 — Genes up-regulated in zebrafish embryos at 5 h after immersion in E. tarda, E. coli, P. aeruginosa PAO1, and P. aeruginosa PA14. The table lists the genes that had a significant (P < 0.0001) signature at 5 h after immersion of zebrafish embryos at 25 hpf in E. tarda, E. coli, P. aeruginosa PAO1 or P. aeruginosa PA14 suspension. [file 1471-2172-12-58-S1.XLS]

## Sheet: Table 2
Supplementary Table S1. Genes up-regulated in zebrafish embryos at 5 h after immersion in E. tarda, E. coli, P. aeruginosa PAO1 or P. aeruginosa PA14.
				E. tarda		E. coli		P. aeruginosa PAO1		P. aeruginosa PA14
UniGene Cluster ID	Gene Name	Description	Unigene Code	Fold Change	P-value	Fold Change	P-value	Fold Change	P-value	Fold Change	P-value
1937690	cyp1a	Cytochrome P450, family 1, subfamily A	Dr.105078	9.76172	0	15.6932	0	108.469	0	22.8701	0
1938576	irg1l	immunoresponsive gene 1 (zgc:154020)	Dr.10914	6.80578	4.86466e-06	29.6212	3.36354e-26	54.4581	7.81774e-22	90.1078	9.06533e-34
1945881	Dr.26104	Transcribed locus	Dr.26104	4.60648	4.91252e-06	5.39495	0.0001
1937955	qk	quaking	Dr.105988	4.336	4e-05
1939935	LOC565377	similar to putative transmembrane protein TA-2	Dr.117746	4.21373	9.25337e-08	8.95815	5.19287e-30	15.2854	6.16629e-19	20.267	0
1948358	LOC565309	similar to es1 protein	Dr.6709	3.40663	3.01381e-08	3.51845	1.69013e-12	5.68726	0	7.20572	0
1944689	Dr.15519	Transcribed locus, moderately similar to NP_989430.1 frizzled homolog 4 [Gallus gallus]	Dr.15519	3.35422	9.71058e-20	3.97552	1.9598e-08	6.35452	4.5626e-16	2.91943	4.59301e-14
1955382	Dr.84659	Transcribed locus	Dr.84659	3.18562	6e-05
1946956	sult6b1	sulfotransferase family, cytosolic, 6b, member 1	Dr.3583	3.0681	0	3.78536	1.18181e-29	4.60544	3.87243e-29	2.42843	0
1940864	Dr.121585	Transcribed locus	Dr.121585	2.77296	3.52245e-14					-2.23017	3e-05
1957944	Dr.95457	Transcribed locus	Dr.95457	2.71801	1.63869e-07
1952680	LOC100005016	similar to Alpha-lactalbumin precursor (Lactose synthase B protein)	Dr.80232	2.62067	2.09583e-19	3.53345	6.34075e-08			1.75126	2.03461e-08
1956821	zgc:92912	(vesicle-associated membrane protein 1)	Dr.88019	2.27106	3e-05
1956916	stc1	Stanniocalcin 1	Dr.88421	2.15018	6.19337e-11					-1.71033	1.36265e-14
1943898	zgc:77906		Dr.134550	2.12163	1.02092e-13	2.43678	3.05516e-16	2.45326	5.22843e-12	1.54945	7.82097e-06
1955118	her11	Hairy-related 11	Dr.84178	2.07957	2.79584e-06	2.48443	9.99584e-07	2.27775	7.1401e-08	3.07448	4.69806e-19
1942671	crygm3	Crystallin, gamma M3	Dr.132190	2.06997	4.77209e-12					-3.95798	5e-05
1948512	nppa	Natriuretic peptide precursor A	Dr.72101	2.06904	1e-05					-1.84102	4.92877e-08
1947505	cx32.3	Connexin 32.3	Dr.4243	2.03481	2.00147e-06
1946473	zgc:92275		Dr.31637	2.01578	3.22757e-09
1957100	Zgc:158404		Dr.89148	2.00879	7.08294e-06	2.76943	2.7609e-11	3.09086	2.96843e-10	2.24969	6.01273e-20
1955500	zgc:103473	Zgc:103473	Dr.84834	1.94527	4.45656e-09			1.52695	3.44831e-10	2.25733	4.93018e-20
1948519	Dr.72235	Transcribed locus	Dr.72235	1.94326	1e-05
1941953	Dr.124067	Transcribed locus	Dr.124067	1.94051	3.54124e-20					1.56571	7.26295e-09
1945690	wu:fb18b12	Wu:fb18b12	Dr.23649	1.91717	3e-05					-7.99763	1.24765e-10
1953186	plekhf1	Pleckstrin homology domain containing, family F (with FYVE domain) member 1	Dr.80998	1.91587	2.05412e-09	2.87098	2.54871e-15	4.44945	0	7.56194	0
1951750	wu:fc33a07	Wu:fc33a07	Dr.78881	1.8938	2e-05
1946778	zgc:101049	Zgc:101049	Dr.34002	1.88676	0.0001
1943518	LOC100000250	Similar to arrestin domain-containing 4	Dr.133471	1.88244	4.41311e-08
1940552	LOC100003732	Hypothetical protein LOC100003732	Dr.120214	1.83639	6.57773e-10					1.58043	2.27562e-07
1940241	zgc:92224	Zgc:92224	Dr.118910	1.81431	4.4978e-14			3.06217	1.8824e-14	3.19601	0
1942642	Dr.132109	Transcribed locus	Dr.132109	1.80201	1.08317e-10
1938952	si:ch211-14a17.6	Si:ch211-14a17.6	Dr.113962	1.79266	6e-05
1940854	wu:fa01b01	Wu:fa01b01	Dr.121557	1.70224	1.48007e-07					2.11922	5.62884e-18
1940525	LOC564799	Similar to Ras-related protein M-Ras (Ras-related protein R-Ras3)	Dr.120103	1.69561	0
1942427	Dr.128862	Transcribed locus	Dr.128862	1.67989	6.97464e-07
1943165	Dr.132918	Transcribed locus	Dr.132918	1.66586	4.84356e-07
1958061	accn2b	Amiloride-sensitive cation channel 2 b	Dr.98481	1.66052	9.06294e-06
1937419	Dr.1034	Transcribed locus	Dr.1034	1.65186	0.0001
1948334	LOC798921	Hypothetical protein LOC798921	Dr.66624	1.65068	8e-05	1.53235	4.6286e-07	3.61187	7.26752e-18	3.49935	2.7881e-32
1947310	aco1	Aconitase 1, soluble	Dr.40063	1.63081	2.40629e-09
1956442	LOC565269	Similar to transcription factor Her-8a	Dr.86703	1.6304	7.32916e-15			-2.1216	1e-05	-1.7003	2.14989e-15
1954049	zgc:63863	Zgc:63863	Dr.82376	1.59594	3.92024e-06
1941501	Dr.122931	Transcribed locus	Dr.122931	1.59003	7e-05					1.71409	2.22988e-06
1951855	zgc:63565	Zgc:63565	Dr.79024	1.58567	8.22651e-10	1.35892	1.19448e-07
1942133	Dr.124990	Transcribed locus, weakly similar to XP_706499.2 hypothetical protein [Danio rerio]	Dr.124990	1.5803	4e-05
1948090	zgc:136844	Zgc:136844	Dr.54003	1.57715	1.4863e-06			3.36815	9.06257e-14	1.67961	2.34851e-07
1937390	Dr.102766	Transcribed locus	Dr.102766	1.56579	8e-05
1957412	Dr.90540	Transcribed locus	Dr.90540	1.55924	5e-05
1942546	Dr.130895	Transcribed locus	Dr.130895	1.55802	3.72306e-06	1.50181	6e-05
1941590	Dr.123134	Transcribed locus	Dr.123134	1.55158	9.2894e-09			1.96102	7.09232e-08	1.51928	3.91869e-08
1954669	Dr.83388	Transcribed locus	Dr.83388	1.54167	3e-05
1944527	Dr.14540	Transcribed locus	Dr.14540	1.5351	9.12404e-06
1945387	wu:fb82h02	Wu:fb82h02	Dr.21169	1.53448	2.439e-06
1944671	otx5	Orthodenticle homolog 5	Dr.15426	1.53344	5.96923e-06
1942146	zgc:64085	Zgc:64085	Dr.12508	1.51207	1e-05	1.31546	4.38922e-09	1.43154	1.99136e-10
1950768	wu:fc74e04	Wu:fc74e04	Dr.77547	1.51141	3e-05	2.14334	4.2312e-10	4.95483	0	6.34368	0
1940053	Dr.118227	Transcribed locus	Dr.118227	1.51032	9e-05
1942768	LOC100004607	Similar to Apoa4 protein	Dr.132329	1.50398	0.0001	-2.93548	5.0035e-15
1944254	Dr.140589	CDNA clone IMAGE:7177046	Dr.140589	1.50262	2.97379e-16	1.66053	8.76946e-08
1952217	si:dkey-2n12.1	Si:dkey-2n12.1	Dr.79563	1.49396	6.95737e-06
1957872	Dr.93856	Transcribed locus	Dr.93856	1.49285	1e-05
1941299	Dr.122521	Transcribed locus	Dr.122521	1.47966	7e-05
1947369	LOC563265	Similar to KAT protein	Dr.40786	1.47901	1.34989e-09
1955957	Dr.85684	Transcribed locus	Dr.85684	1.45959	1.93261e-06					1.651	1.04899e-06
1937432	Dr.103881	Transcribed locus	Dr.103881	1.45936	2.01892e-11	1.27003	2e-05			1.59417	1.43247e-13
1941955	Dr.124074	Transcribed locus	Dr.124074	1.45591	3.65449e-07					1.45596	2.81062e-07
1943952	Dr.134760	Transcribed locus	Dr.134760	1.45228	2e-05
1941506	Dr.122939	Transcribed locus, moderately similar to XP_001343362.1 similar to Solute carrier family 25 (mitochondrial carnitine/acylcarnitine translocase), member 20 [Danio rerio]	Dr.122939	1.44231	9.10121e-06					1.46795	6.84109e-06
1949776	mmp9	Matrix metalloproteinase 9	Dr.76275	1.44053	3.53671e-20	2.31451	2.67608e-30	7.59602	0	3.75332	0
1952922	camk2a	Calcium/calmodulin-dependent protein kinase (CaM kinase) II alpha	Dr.80592	1.43829	1e-05					-1.74046	6.6116e-06
1940050	Dr.118217	Transcribed locus	Dr.118217	1.43157	3e-05
1956367	Dr.86474	Transcribed locus	Dr.86474	1.42473	2.01144e-06
1943642	Dr.133710	Transcribed locus	Dr.133710	1.42293	2.41308e-06
1942587	Dr.131410	Transcribed locus	Dr.131410	1.42247	6.67458e-09			1.87485	3.92262e-07	1.82983	4.16476e-25
1942716	myhz2	Myosin, heavy polypeptide 2, fast muscle specific	Dr.132261	1.42146	2.18528e-29			-1.63304	0	-1.54898	0
1955025	Dr.83967	Transcribed locus, moderately similar to XP_706385.1 hypothetical protein XP_701293 [Danio rerio]	Dr.83967	1.41958	4.93029e-07					1.76979	7.56427e-14
1949484	zgc:158387	Zgc:158387	Dr.75902	1.41894	3.07969e-09	1.40877	2.85457e-07
1940561	LOC558464	Similar to very large inducible GTPase 1	Dr.120251	1.40993	2.01784e-24					-1.19694	1.11411e-06
1947798	Dr.47589	Transcribed locus	Dr.47589	1.40665	1.81358e-06
1949925	si:ch211-117m20.5	Si:ch211-117m20.5	Dr.76461	1.40482	4.94053e-06	1.96111	4.55842e-42			-1.993	5.31899e-17
1949951	zgc:100942	Zgc:100942	Dr.76492	1.3999	2e-05
1956208	Dr.86166	Transcribed locus	Dr.86166	1.39717	2e-05
1957658	zgc:153304	Zgc:153304	Dr.91774	1.39561	7.8679e-08
1957602	zgc:101599	Zgc:101599	Dr.91486	1.39413	6e-05
1956260	zgc:101028	Zgc:101028	Dr.86268	1.39385	5e-05
1944003	Dr.135070	Transcribed locus, weakly similar to XP_001111465.1 similar to zinc finger CCCH-type containing 12A isoform 1 [Macaca mulatta]	Dr.135070	1.38528	1.03303e-06					1.34311	5e-05
1941520	Dr.122963	Transcribed locus	Dr.122963	1.38323	1.95458e-14					1.54382	4.48785e-13
1944307	Dr.140686	Transcribed locus, weakly similar to XP_001105201.1 fructose-1,6-bisphosphatase 1 isoform 1 [Macaca mulatta]	Dr.140686	1.37606	1.70939e-06	1.5097	1.98915e-09			-1.4432	6.92857e-09
1957157	uts2a	Urotensin 2, alpha	Dr.89367	1.37162	4e-05			-2.01323	3.83941e-06	-1.8945	9.7287e-14
1940182	LOC100002310	Hypothetical protein LOC100002310	Dr.118684	1.37031	7.63093e-08	1.24715	8.55487e-06
1947683	zgc:110617	Zgc:110617	Dr.45532	1.36381	1.45337e-07
1941686	Dr.123324	Transcribed locus	Dr.123324	1.35566	3.98951e-06
1948549	Dr.72522	Transcribed locus	Dr.72522	1.35452	2e-05
1955748	zgc:92362	Zgc:92362	Dr.85256	1.35306	2e-05
1949592	zgc:77517	Zgc:77517	Dr.76027	1.35241	1.90389e-07			-1.33997	3.29007e-07	-1.73753	7.58224e-20
1942169	Dr.125316	Transcribed locus	Dr.125316	1.35208	7.87185e-07
1951190	si:dkey-25e12.3	Si:dkey-25e12.3	Dr.78146	1.35204	1e-05			2.69974	2.01837e-12	2.65588	2.81322e-39
1942421	Dr.128712	Transcribed locus	Dr.128712	1.34667	7.1473e-08
1938546	im:6904860	Im:6904860	Dr.108818	1.34472	4e-05					-1.8072	4.8705e-16
1955374	tph2	Tryptophan hydroxylase 2 (tryptophan 5-monooxygenase)	Dr.84644	1.34309	7e-05			-3.52575	0.0001	-2.97953	2.62027e-07
1951154	stard10	START domain containing 10	Dr.78104	1.34259	2.47504e-07			4.38076	0	5.41783	0
1955820	zgc:109981	Zgc:109981	Dr.85410	1.3384	7.57332e-12	1.31184	7.3198e-06			-1.4604	1.35785e-13
1957052	tnr	Tenascin R (restrictin, janusin)	Dr.88831	1.33739	2.1978e-06
1952681	wu:fj04f08	Wu:fj04f08	Dr.80233	1.33702	2.17734e-09	1.44692	6.18062e-09
1943906	Dr.134579	Transcribed locus	Dr.134579	1.31986	4e-05					-1.61894	5.49152e-06
1952751	zgc:55794	Zgc:55794	Dr.80343	1.31944	3.74888e-13
1952772	psmd7	Proteasome (prosome, macropain) 26S subunit, non-ATPase, 7 (Mov34 homolog)	Dr.80368	1.31559	3e-05
1945850	hdac9b	Histone deacetylase 9b	Dr.25756	1.30966	1.35381e-14			2.50384	0	2.55727	0
1951372	atp1a1b	ATPase, Na+/K+ transporting, alpha 1b polypeptide	Dr.7840	1.30912	6e-05	1.57747	1.84835e-06			-1.26585	8.08479e-07
1939221	alkbh6	AlkB, alkylation repair homolog 6 (E. coli)	Dr.115003	1.30883	3e-05
1941908	Dr.123916	Transcribed locus	Dr.123916	1.30554	6.60648e-06
1943073	zgc:63493	Zgc:63493	Dr.132777	1.3035	1.24946e-19	1.17565	1.16141e-06
1939162	chmp5	Chromatin modifying protein 5	Dr.11471	1.30304	3.57341e-06					1.17914	2.15317e-07
1945293	qars	Glutaminyl-tRNA synthetase	Dr.20108	1.29726	2.24578e-06			1.48639	9.81965e-11	1.55718	1.42232e-42
1957544	LOC570966	Hypothetical LOC570966	Dr.91107	1.29058	4.14632e-07
1949888	si:dkeyp-55f12.4	Si:dkeyp-55f12.4	Dr.76408	1.28862	5.12911e-06			1.69705	3e-05	1.49271	9.7126e-12
1946659	ndor1	NADPH dependent diflavin oxidoreductase 1	Dr.32954	1.28292	3.43001e-07	-1.36092	4.69591e-22			1.48199	9.74269e-32
1949852	hig1	Hypoxia induced gene 1	Dr.76367	1.27958	4.98351e-07			3.03832	0	3.33735	0
1944875	Dr.16907	Transcribed locus	Dr.16907	1.27575	8.5713e-16
1938663	dtk	Developmental receptor tyrosine kinase	Dr.110691	1.27285	9e-05
1949186	p2rx5	Purinergic receptor P2X, ligand-gated ion channel, 5	Dr.75560	1.26916	5e-05			1.70965	3e-05	1.63335	9.81197e-12
1946524	spry4	Sprouty (Drosophila) homolog 4	Dr.32057	1.2592	3.44536e-09	1.29682	8.46543e-24
1941244	Dr.122410	Transcribed locus	Dr.122410	1.25867	8e-05
1957374	zgc:109889	Zgc:109889	Dr.90418	1.25471	9.05158e-08					-1.65928	3.49717e-06
1943647	Dr.133718	Transcribed locus	Dr.133718	1.2547	4.18754e-06
1949306	ptgds	Prostaglandin D2 synthase	Dr.75704	1.25431	2e-05	1.36553	3.39158e-08
1950755	atf3	Activating transcription factor 3	Dr.77523	1.2495	1.35832e-08	1.73497	0	4.8312	0	5.84588	0
1954268	arr3l	Arrestin 3, retinal (X-arrestin), like	Dr.82729	1.24385	6.60056e-06					-2.93997	4.81814e-09
1950783	dlx3b	Distal-less homeobox gene 3b	Dr.77568	1.23841	1.81339e-11	1.40381	2.03328e-42	1.80757	0	1.23658	5.02908e-14
1945141	Dr.18652	Transcribed locus	Dr.18652	1.2384	1e-05
1953133	sepw2b	Selenoprotein W, 2b	Dr.80915	1.23795	5e-05	1.26674	5e-05
1942943	bin1	Bridging integrator 1	Dr.132574	1.23677	5.19273e-06
1940905	wu:fb39h11	Wu:fb39h11	Dr.121679	1.23393	2.53304e-07			1.33046	2.28841e-06	1.26174	9.51641e-17
1944133	Dr.138924	Transcribed locus	Dr.138924	1.233	2.7459e-06			-2.41194	5.70261e-21	-2.24366	7.1416e-39
1940648	hgd	Homogentisate 1,2-dioxygenase	Dr.120590	1.23259	7.53328e-06	1.41532	1.96596e-18	-1.89466	3.90628e-23	-1.998	0
1947947	wu:fi75a02	Wu:fi75a02	Dr.51290	1.23089	0.0001
1957277	Dr.89844	Transcribed locus	Dr.89844	1.22771	2e-05					1.44944	1.58612e-08
1956237	Dr.86218	Transcribed locus	Dr.86218	1.2217	3.93661e-10			-1.61027	2.8022e-07	-1.59935	9.66834e-13
1952383	pafah1b1b	Platelet-activating factor acetylhydrolase, isoform Ib, alpha subunit b	Dr.79815	1.22022	2.68067e-06			1.35551	6.07765e-06	1.36181	2.28253e-09
1944857	vamp8	Vesicle-associated membrane protein 8 (endobrevin)	Dr.16802	1.20954	2e-05	1.28107	6.91987e-11	1.30149	3.12107e-09	1.25853	2.4734e-21
1954877	zgc:110010	Zgc:110010	Dr.83699	1.20948	2e-05					-1.37117	2.04458e-11
1942337	pitpna	Phosphatidylinositol transfer protein, alpha	Dr.12713	1.20214	7.99381e-06			1.59488	1.16395e-26	1.70931	2.65115e-35
1937555	calr	Calreticulin	Dr.104606	1.19913	1.45579e-10			-1.42806	1.03477e-06	-1.32834	4.1675e-12
1947214	wnt5b	Wingless-type MMTV integration site family, member 5b	Dr.389	1.19824	9.6651e-06	1.23027	6.78435e-07
1952241	ahr2	Aryl hydrocarbon receptor 2	Dr.79593	1.1926	6e-05	1.39489	3.62679e-09
1950196	wu:fe47a12	Wu:fe47a12	Dr.76804	1.19192	2e-05	1.21715	3.32952e-06			1.23972	1e-05
1939700	exosc8	Exosome component 8	Dr.116761	1.18526	5e-05					1.28944	2e-05
1957330	Dr.90125	Transcribed locus	Dr.90125	1.1849	7e-05
1938282	exosc4	Exosome component 4	Dr.107456	1.17837	2e-05			1.44557	2.3111e-08	1.58341	1.82961e-33
1949772	cbr1l	Carbonyl reductase 1-like	Dr.76268	1.1746	8.27855e-10
1943051	trmt11	TRNA methyltransferase 11 homolog (S. cerevisiae)	Dr.132740	1.16664	3.03046e-07	1.20504	2.15168e-10	1.92809	4.91881e-36	1.91428	0
1952579	wu:fe48e11	Wu:fe48e11	Dr.80096	1.16632	8e-05					1.28512	5.20382e-07
1955653	si:dkey-177p2.6	Si:dkey-177p2.6	Dr.85086	1.15481	8e-05
1937580	im:6904058	Im:6904058	Dr.104697	1.15395	4.54673e-06
1947353	hadhb	Hydroxyacyl-Coenzyme A dehydrogenase/3-ketoacyl-Coenzyme A thiolase/enoyl-Coenzyme A hydratase (trifunctional protein), beta subunit	Dr.4060	1.15384	4e-05	-1.28502	1.48156e-11			-1.12734	0.0001
1939209	h2afx	H2A histone family, member X	Dr.114938	1.15317	7e-05	-1.34052	1.01148e-11			1.48855	0
1947054	trappc6b	Trafficking protein particle complex 6b	Dr.36768	1.14303	2e-05			-1.43253	6.86281e-09	-1.253	1.16808e-11
1950349	rpl7l1	Ribosomal protein L7-like 1	Dr.76997	1.13257	1.34228e-06			1.58459	2.21405e-43	1.86211	0
1942837	atp1b1b	ATPase, Na+/K+ transporting, beta 1b polypeptide	Dr.132414	1.13075	8.15683e-06
1949347	fen1	Flap structure-specific endonuclease 1	Dr.75750	1.12417	6e-05			1.15942	5.35617e-06	1.31885	1.84532e-26
1948773	msxb	Muscle segment homeobox B	Dr.75069	1.12281	2.8008e-08	1.32881	0	1.49625	0	1.44929	0
1955246	zgc:112331	Zgc:112331	Dr.84430	1.11907	3.72559e-06
1946819	zgc:86681	Zgc:86681	Dr.3432	1.1162	2.73199e-06					-1.16732	8.25567e-07
1945030	pdap1	Pdgfa associated protein 1	Dr.1791	1.10635	1.23633e-20					1.10385	1.71184e-12
1952152	fbxo9	F-box protein 9	Dr.79462	1.10396	2.76676e-06
1938622	wac	WW domain containing adaptor with coiled-coil	Dr.109900	1.09674	3e-05	1.28152	3.28203e-33	1.46896	1.41816e-17
1955354	camk2da	Calcium/calmodulin-dependent protein kinase (CaM kinase) II delta a	Dr.84611	1.07667	9.16757e-06					-1.48497	4.09346e-21
1947126	ywhae2	Tyrosine 3-monooxygenase/tryptophan 5-monooxygenase activation protein, epsilon polypeptide 2	Dr.37497	-1.07885	2e-05	-1.10655	3e-05
1937305	glo1	Glyoxalase 1	Dr.10029	-1.08387	2e-05					-1.23124	8.21167e-11
1947535	mid1ip1	MID1 interacting protein 1	Dr.428	-1.08475	4.13817e-07	-1.07542	4e-05	1.30456	2.23113e-07	1.16459	5.11374e-08
1944424	prmt1	Protein arginine methyltransferase 1	Dr.141513	-1.09223	5e-05			1.64836	8.77026e-11	1.93679	4.15873e-31
1949644	cox4i1	Cytochrome c oxidase subunit IV isoform 1	Dr.76095	-1.09286	4e-05	-1.12879	2e-05
1945727	dusp1	Dual specificity phosphatase 1	Dr.2413	-1.09378	1.8018e-06
1945755	zgc:65780	Zgc:65780	Dr.24325	-1.09438	9.63455e-09					1.2172	9.51879e-23
1943825	hoxa5a	Homeo box A5a	Dr.134275	-1.09961	2e-05	-1.22094	2.75919e-36			-1.43708	1.02715e-42
1954036	vldlr	Very low density lipoprotein receptor	Dr.82354	-1.10058	2e-05	1.20261	2.21126e-06	-1.3773	1.96366e-08	-1.4677	0
1952607	chchd3	Coiled-coil-helix-coiled-coil-helix domain containing 3	Dr.80131	-1.10213	2e-05					-1.24322	1.27402e-18
1954599	zgc:63960	Zgc:63960	Dr.83273	-1.10216	3.13302e-13	-1.0992	3.33666e-08	1.27075	9.45536e-09	1.42406	3.98443e-34
1955773	pcp4l1	Purkinje cell protein 4 like 1	Dr.85328	-1.10276	2.48e-06			-1.57882	1.88518e-19	-1.58729	0
1948510	ndpkz6	Nucleoside diphosphate kinase-Z6	Dr.7209	-1.10392	1.41238e-08					1.43346	1.62423e-33
1947166	cyp2v1	Cytochrome P450, family 2, subfamily V, polypeptide 1	Dr.38006	-1.10449	4.42327e-06					-1.20821	0.0001
1949033	bad	BCL2-antagonist of cell death	Dr.75370	-1.10619	1.12467e-13			-1.43625	9.89057e-22	-1.16687	5.93995e-10
1951694	zgc:56517	Zgc:56517	Dr.78805	-1.10634	7.30808e-09	-1.20784	2.7827e-13	-1.54871	1.09135e-26	-1.53323	6.13639e-32
1948053	wu:fb76h05	Wu:fb76h05	Dr.53013	-1.10798	4.01563e-08			-1.31444	1.63127e-07	-1.48028	1.85941e-33
1955021	zgc:154039	Zgc:154039	Dr.83960	-1.10831	3e-05			1.29843	3e-05	1.15499	2e-05
1951034	zgc:55876	Zgc:55876	Dr.77943	-1.10901	0.0001
1946018	zgc:92770	Zgc:92770	Dr.27215	-1.1096	1.83043e-06	-1.15698	3e-05
1949840	dcn	Decorin	Dr.76351	-1.1101	2e-05	-1.14579	4.50101e-09	-1.42989	2.05811e-23	-1.59758	6.16793e-20
1944783	pabpc4	Poly(A) binding protein, cytoplasmic 4 (inducible form)	Dr.16284	-1.11204	7e-05					-1.14986	8.79156e-06
1945847	rdbp	RD RNA binding protein	Dr.25733	-1.11432	7.55737e-06
1941163	Dr.122255	Transcribed locus	Dr.122255	-1.11685	7e-05					1.21501	6.5793e-15
1944102	zgc:55307	Zgc:55307	Dr.13792	-1.11902	1.27914e-09
1945305	usp5	Ubiquitin specific protease 5	Dr.20192	-1.1213	1e-05	-1.23491	7.24152e-08
1950529	map1lc3b	Microtubule-associated protein 1 light chain 3 beta	Dr.77225	-1.1219	2e-05					-1.24527	2.87779e-15
1941236	ilvbl	IlvB (bacterial acetolactate synthase)-like	Dr.12240	-1.12372	4.94141e-11			-1.23932	5.58544e-10	-1.262	1.03284e-25
1948037	zgc:56141	Zgc:56141	Dr.5277	-1.12392	2.8977e-06	-1.35729	4.88172e-06
1952201	ppp2r5e2	Protein phosphatase 2, regulatory subunit B (B56) 2	Dr.79532	-1.12456	4e-05
1949545	wu:fa55f06	Wu:fa55f06	Dr.75972	-1.12502	4e-05			-1.81204	4.06114e-19	-2.25942	0
1949405	hd	Huntingtin	Dr.75813	-1.12585	9e-05
1950423	rfc5	Replication factor C (activator 1) 5	Dr.77092	-1.12629	2.83746e-08			1.18767	2e-05	1.11037	1.14331e-07
1949462	hnrpab	Heterogeneous nuclear ribonucleoprotein A/B	Dr.75877	-1.12739	1.51736e-06	-1.28634	3.20827e-12
1949919	aldoab	Aldolase a, fructose-bisphosphate, b	Dr.76452	-1.12772	2e-05
1939428	zgc:153369	Zgc:153369	Dr.115735	-1.13223	3e-05	-1.12149	3e-05			-1.20949	3.96297e-11
1949383	hoxb9a	Homeo box B9a	Dr.75786	-1.13423	5e-05			1.26603	3.73835e-23	-1.12392	1.84831e-08
1949606	rpl28l	Ribosomal protein L28-like	Dr.76048	-1.13533	2.43011e-07					1.22626	4e-05
1954207	zgc:73277	Zgc:73277	Dr.82631	-1.13729	1.0602e-11					-1.17942	8.16618e-07
1946078	wipi2	WD repeat domain, phosphoinositide interacting 2	Dr.2812	-1.13919	1.2031e-06					-1.13937	8e-05
1942892	hoxb3a	Homeo box B3a	Dr.132502	-1.13953	1.27575e-10					-1.23244	1.14841e-09
1942648	gata5	GATA-binding protein 5	Dr.132155	-1.13985	1.00695e-06
1948216	lnp	Limb and neural patterns	Dr.6104	-1.13994	8.93347e-07
1940269	ngb	Neuroglobin	Dr.119020	-1.14043	1.43548e-06	-1.24419	1.93755e-12	-1.77016	5.12081e-10	-1.96586	0
1944139	tnnt1	Troponin T1, skeletal, slow	Dr.13906	-1.1405	2e-05			1.77281	1.10639e-09	2.0855	1.31481e-21
1940641	LOC100003011	Hypothetical protein LOC100003011	Dr.120572	-1.14085	1.3015e-20	-1.10489	2.01291e-17	-1.13324	4.04877e-07	-1.2134	5.0947e-33
1945465	lbr	Lamin B receptor	Dr.21958	-1.14141	3.29356e-10
1949516	zgc:101719	Zgc:101719	Dr.75939	-1.14402	9.79447e-06
1957516	prickle2	Prickle-like 2 (Drosophila)	Dr.90941	-1.14434	1.96154e-08			1.32885	7.79778e-06	1.67441	0
1949020	xpnpep1	X-prolyl aminopeptidase (aminopeptidase P) 1, soluble	Dr.75352	-1.14519	5.2972e-06					-1.17931	5.2543e-10
1951096	zgc:56330	Zgc:56330	Dr.78024	-1.14557	8e-05	1.36696	3.09522e-11
1952620	wu:fe25e11	Wu:fe25e11	Dr.80146	-1.14577	9e-05
1946112	krt5	Keratin 5	Dr.28410	-1.14591	3e-05	-1.17564	8e-05
1950018	spns1	Spinster homolog 1 (Drosophila)	Dr.76573	-1.14606	5.8776e-06	-1.20272	8.20204e-06
1957866	smarca2	SWI/SNF related, matrix associated, actin dependent regulator of chromatin, subfamily a, member 2	Dr.93531	-1.14739	3e-05	-1.14873	8e-05	-1.80416	8.20022e-14	-2.01848	9.41195e-34
1950221	zgc:65802	Zgc:65802	Dr.76831	-1.14766	5.91594e-07
1946678	supt5h	Suppressor of Ty 5 homolog (S. cerevisiae)	Dr.33072	-1.14801	2e-05
1949403	ins	Preproinsulin	Dr.75811	-1.14887	2e-05	-1.38421	1.61807e-33	-1.35212	2.69561e-23	-1.35747	1.3141e-12
1956308	zgc:77076	Zgc:77076	Dr.86370	-1.14918	5.67634e-10	-1.22517	1.82111e-12
1947636	wu:fe23c11	Wu:fe23c11	Dr.44215	-1.14924	7.69416e-07					1.22892	9.53732e-08
1937770	racgap1	Rac GTPase-activating protein 1	Dr.105341	-1.15001	5.00035e-06
1938654	LOC564584	Hypothetical LOC564584	Dr.110655	-1.15049	7e-05			-1.43204	5e-05	-1.91366	5.92358e-23
1951149	ttc35	Tetratricopeptide repeat domain 35	Dr.78095	-1.15053	9e-05
1948662	calcoco1	Calcium binding and coiled-coil domain 1	Dr.74551	-1.15054	7.05086e-09					-1.16608	6.16644e-10
1940847	LOC795513	Similar to centrin	Dr.121545	-1.15115	2.05638e-08
1946599	tp73l	Tumor protein p73-like	Dr.32588	-1.15132	8e-05
1944232	zgc:158409	Zgc:158409	Dr.140553	-1.15258	1.39862e-07	-1.31088	3.51861e-09
1951453	acbd6	Acyl-Coenzyme A binding domain containing 6	Dr.78504	-1.15314	7.91347e-06	-1.22325	3.29566e-10
1939105	appbp2	Amyloid beta precursor protein (cytoplasmic tail) binding protein 2	Dr.11450	-1.15375	6.21334e-09					-1.27203	2.06377e-06
1953754	si:rp71-1c10.1	Si:rp71-1c10.1	Dr.81877	-1.15396	2.93273e-17
1957541	glmnl	Glomulin, like	Dr.9109	-1.15432	3e-05	-1.28659	6.3132e-18	1.20269	5e-05	1.20793	2.85326e-10
1939719	mybl2	Myeloblastosis oncogene-like 2	Dr.116863	-1.15654	7e-05	1.42125	2.01368e-16	1.50055	3.82302e-16	1.38135	3.31711e-24
1956120	LOC796017	Hypothetical protein LOC796017	Dr.86029	-1.15773	1e-05
1957974	msi2	Musashi homolog 2 (Drosophila)	Dr.96259	-1.15873	1.81247e-08					1.09319	3e-05
1953385	fgd	Faciogenital dysplasia	Dr.81271	-1.16018	9.44113e-06
1940222	pex13	Peroxisome biogenesis factor 13	Dr.118851	-1.1615	3e-05
1939540	ahcyl1	S-adenosylhomocysteine hydrolase-like 1	Dr.116121	-1.16259	6e-05	-1.19201	4e-05			1.24557	6.97825e-10
1946459	zgc:91944	Zgc:91944	Dr.31493	-1.16279	6.72224e-07	-1.38387	5.33144e-14	-1.81491	5.43007e-15	-1.28214	6.19905e-17
1952183	wu:fc88h04	Wu:fc88h04	Dr.7950	-1.1633	8.36432e-06
1937398	chmp1a	Chromatin modifying protein 1A	Dr.10291	-1.16382	1.53905e-06
1947152	zgc:101893	Zgc:101893	Dr.37833	-1.16564	6e-05			-1.51819	3.54847e-18	-1.37137	3.11232e-16
1951106	azin1	Antizyme inhibitor 1	Dr.7804	-1.16822	4.56763e-08			-1.22357	9e-05	-1.25357	2.44057e-14
1946030	lrpprc	Leucine-rich PPR-motif containing	Dr.27335	-1.16832	1.53878e-06
1954233	si:ch211-51l3.4	Si:ch211-51l3.4	Dr.82671	-1.16926	5e-05	-1.22232	2e-05			-1.28124	6.74638e-11
1951074	si:ch211-226m16.2	Si:ch211-226m16.2	Dr.77996	-1.16928	2e-05
1948876	zgc:110767	Zgc:110767	Dr.75185	-1.16973	7.60333e-08	-1.11607	2.17474e-07
1946715	cfl2l	Cofilin 2, like	Dr.33445	-1.17032	0.0001
1949935	dap1b	Death associated protein 1b	Dr.76473	-1.17079	2e-05			-1.44972	3.65204e-12	-1.4602	5.52349e-20
1949127	LOC555414	Similar to Vigilin (High density lipoprotein-binding protein) (HDL-binding protein)	Dr.75491	-1.17088	4.70016e-06			-1.42787	2e-05
1949400	oep	One-eyed pinhead	Dr.75808	-1.17093	1.23038e-09	1.34925	6.60429e-10	1.45757	5.39929e-09	1.54342	9.11995e-35
1944574	ppp2r3c	Protein phosphatase 2, regulatory subunit B'', gamma	Dr.14806	-1.17169	7e-05
1954178	zgc:91895	Zgc:91895	Dr.82587	-1.17177	1.69264e-06	-1.28074	4.3689e-07			1.30677	2.44463e-21
1955263	Dr.84459	Transcribed locus	Dr.84459	-1.17314	2.94024e-07	-1.22016	9.61463e-06	-1.60277	2.57866e-08	-1.74849	3.7056e-27
1944095	LOC566690	Hypothetical LOC566690	Dr.13764	-1.17464	4.11342e-07			-1.25193	2e-05
1948768	her3	Hairy-related 3	Dr.75064	-1.17578	2.19225e-08
1950275	abce1	ATP-binding cassette, sub-family E (OABP), member 1	Dr.76901	-1.17596	1.46191e-06
1948219	aldoaa	Aldolase a, fructose-bisphosphate, a	Dr.61171	-1.176	1e-05	1.25591	2.55549e-06			-1.5006	4.34589e-11
1946995	wu:fk20e09	Wu:fk20e09	Dr.36327	-1.17729	6e-05
1950297	snx1	Sorting nexin 1	Dr.76932	-1.17784	1.2492e-07			-1.40646	1.23698e-09	-1.39618	3.5467e-16
1951945	tcf7l1a	Transcription factor 7-like 1a (T-cell specific, HMG-box)	Dr.79155	-1.17791	2e-05	1.27596	2.23987e-06
1937540	wu:fa92a05	Wu:fa92a05	Dr.104575	-1.17813	6e-05					1.26148	3e-05
1944077	zgc:123327	Zgc:123327	Dr.1368	-1.17841	4e-05
1953662	popdc1	Popeye domain containing 1	Dr.81725	-1.17856	3e-05	-1.19122	9.1509e-06
1948860	zgc:158422	Zgc:158422	Dr.75168	-1.1787	3.0848e-06	-1.12039	4e-05			-1.34646	3.67665e-32
1950803	srl	Sarcalumenin	Dr.77600	-1.1788	2e-05
1949421	rtk8	Eph-like receptor tyrosine kinase 8	Dr.75829	-1.18148	8e-05
1953017	zgc:55479	Zgc:55479	Dr.80723	-1.18269	5e-05	-1.41594	2.79464e-20
1948076	si:ch211-67n3.1	Si:ch211-67n3.1	Dr.53769	-1.18379	7e-05
1946279	zgc:101838	Zgc:101838	Dr.29936	-1.18546	6.6112e-16					-1.20198	5.90319e-11
1946732	gpt2	Glutamic pyruvate transaminase (alanine aminotransferase) 2	Dr.33603	-1.186	5.56572e-09	-1.16971	6e-05
1949046	zgc:66430	Zgc:66430	Dr.75384	-1.18799	0.0001
1937392	wu:fk30a05	Wu:fk30a05	Dr.10282	-1.18988	4.41607e-06
1940591	zgc:77714	Zgc:77714	Dr.120395	-1.19026	9.94686e-17			-1.33154	1.9049e-07	-1.42544	0
1947651	zgc:55363	Zgc:55363	Dr.4451	-1.19079	3.86009e-06	1.31729	2.203e-11			-1.29275	3.85907e-13
1942340	zdhhc5	Zinc finger, DHHC domain containing 5	Dr.12720	-1.19094	0.0001	-1.24934	3.83036e-11	1.29216	5.11468e-06
1937643	ptpn11	Protein tyrosine phosphatase, non-receptor type 11 (Noonan syndrome 1)	Dr.104919	-1.1916	1e-05	-1.1478	6e-05
1954026	slc37a2	Solute carrier family 37 (glycerol-3-phosphate transporter), member 2	Dr.82338	-1.19256	5.65591e-07
1951496	rad54l	RAD54-like (S. cerevisiae)	Dr.78565	-1.19283	7e-05
1942841	wu:fj08e05	Wu:fj08e05	Dr.132421	-1.1929	2.42537e-07					1.25386	2e-05
1941382	Dr.122689	Transcribed locus	Dr.122689	-1.19615	2e-05
1948505	zgc:101661	Zgc:101661	Dr.72042	-1.20151	6e-05
1953398	fzd8c	Frizzled homolog 8c	Dr.81286	-1.20194	3e-05					-1.49917	6.046e-22
1947328	wu:fb58e08	Wu:fb58e08	Dr.40298	-1.20377	4.75668e-09
1938336	im:7147207	Im:7147207	Dr.107682	-1.20405	4e-05					-1.45186	1.3565e-08
1952243	zgc:56117	Zgc:56117	Dr.79596	-1.20544	2e-05
1938000	LOC564559	Similar to CCCH zinc finger protein C3H-1	Dr.106159	-1.20665	1.61828e-14			2.35573	1.37008e-24	1.48639	5.95165e-15
1946918	ruvbl2	RuvB-like 2 (E. coli)	Dr.35479	-1.20801	2e-05	-1.35152	3.91318e-15
1939858	uros	Uroporphyrinogen III synthase	Dr.117396	-1.20808	3.0056e-08			-1.51336	7.40544e-10	-1.45408	4.86931e-33
1944353	Dr.140827	Transcribed locus	Dr.140827	-1.2091	2.19955e-08
1943025	zgc:92578	Zgc:92578	Dr.132698	-1.20918	6.50601e-06					1.21424	8.23635e-07
1937667	si:dkey-46a12.1	Si:dkey-46a12.1	Dr.105007	-1.21054	6.21142e-06			-1.34531	8.24684e-06	-1.59594	2.59353e-07
1956842	si:ch211-214p16.2	Si:ch211-214p16.2	Dr.88124	-1.21068	8.86571e-11
1947433	gng2	Guanine nucleotide binding protein (G protein), gamma 2	Dr.41512	-1.21143	4.85794e-10	-1.1531	2.96983e-07	-1.49747	3.96043e-18	-1.52405	0
1953150	efhc1	EF-hand domain (C-terminal) containing 1	Dr.80941	-1.21163	0.0001
1937441	magi1	Membrane associated guanylate kinase, WW and PDZ domain containing 1	Dr.103987	-1.21201	1.98468e-07
1939009	LOC796024	Hypothetical protein LOC796024	Dr.114211	-1.21347	2e-05
1953883	im:6906574	Im:6906574	Dr.82084	-1.21371	2e-05
1945656	zp2.2	Zona pellucida glycoprotein 2.2	Dr.23435	-1.2185	2e-05	-1.12925	7e-05			1.57262	1.67315e-15
1951264	tjp3	Tight junction protein 3	Dr.78241	-1.21932	5.97928e-08
1957250	egf	Epidermal growth factor precursor	Dr.89719	-1.22015	4e-05
1946670	mcm6	MCM6 minichromosome maintenance deficient 6, mitotin (S. cerevisiae)	Dr.33010	-1.22118	3e-05	-1.2535	2.04413e-06			1.31113	3e-05
1952998	cuedc2	CUE domain containing 2	Dr.80693	-1.22219	4.87241e-07
1944517	zgc:123253	Zgc:123253	Dr.14498	-1.22451	1.89573e-07
1951873	crygm4	Crystallin, gamma M4	Dr.79043	-1.22452	9e-05			1.70003	1.46666e-30	1.92932	0
1949501	psap	Prosaposin	Dr.75922	-1.2246	3.58486e-13	-1.21582	7.19591e-07	1.33171	2.01284e-09
1941515	bop1	Block of proliferation 1	Dr.12295	-1.22549	7e-05					1.6235	2.41322e-16
1952465	wu:fj81e10	Wu:fj81e10	Dr.79927	-1.2275	5.01667e-06
1941078	Dr.122056	Transcribed locus, weakly similar to XP_001111936.1 NCK interacting protein with SH3 domain isoform 2 [Macaca mulatta]	Dr.122056	-1.22788	1.9539e-06	-1.16939	1.18629e-06			-1.41988	3.73272e-06
1940158	LOC100005401	Hypothetical protein LOC100005401	Dr.118632	-1.229	1.195e-15
1937453	wu:fd07a04	Wu:fd07a04	Dr.104274	-1.23032	7.03108e-06					-1.39506	1.8799e-08
1945266	zgc:136733	Zgc:136733	Dr.19887	-1.23072	5e-05
1947496	Dr.42256	Transcribed locus	Dr.42256	-1.23082	2e-05
1943209	wu:fk66c02	Wu:fk66c02	Dr.132987	-1.2322	1.3078e-08			-1.51018	2.80451e-16	-1.38328	1.49397e-13
1948454	wu:fc85b07	Wu:fc85b07	Dr.6952	-1.23453	1.76509e-07					-1.33076	5.58814e-09
1938279	pxn	Paxillin	Dr.107449	-1.23508	1.56099e-07					-1.15866	6e-05
1948607	mycl1b	V-myc myelocytomatosis viral oncogene homolog 1, lung carcinoma derived (avian) b	Dr.74192	-1.23602	3.21424e-13	-1.14104	7.93334e-07	-1.20923	1.59017e-06	-1.30523	4.34064e-06
1948522	Dr.72264	Transcribed locus	Dr.72264	-1.23832	8e-05
1956439	LOC556178	Similar to neurocalcin	Dr.86685	-1.23835	7.22085e-06
1954718	zgc:153918	Zgc:153918	Dr.83457	-1.23878	7e-05
1944289	Dr.140642	Transcribed locus, moderately similar to XP_001106036.1 similar to TAR RNA binding protein 2 isoform a [Macaca mulatta]	Dr.140642	-1.24088	9.09468e-07
1950449	cyp51	Cytochrome P450, family 51	Dr.77119	-1.24135	1.29038e-06	-1.19362	2.98757e-06			-1.19052	6e-05
1947591	wu:fj54e10	Wu:fj54e10	Dr.43382	-1.24313	7.65269e-11	-1.42382	1.69063e-10			-1.40558	1.29558e-11
1951912	zgc:92244	Zgc:92244	Dr.79095	-1.2439	2.01435e-08					-1.16651	9e-05
1938756	zgc:158852	Zgc:158852	Dr.112519	-1.24452	4.83425e-13					1.52496	1.72708e-12
1939565	angptl2	Angiopoietin-like 2	Dr.116212	-1.24462	4e-05
1944019	Dr.135177	Transcribed locus	Dr.135177	-1.24504	4.19669e-07
1952384	nrf1	Nuclear respiratory factor 1	Dr.79816	-1.24585	6.99965e-11			1.23018	5e-05	1.17433	6.21939e-09
1956984	hoxd3a	Homeo box D3a	Dr.88617	-1.24695	2.35279e-09
1946452	mbtps2	Membrane-bound transcription factor protease, site 2	Dr.31447	-1.24801	1.01285e-06					-1.20608	1.16213e-13
1953356	LOC797370	Hypothetical protein LOC797370	Dr.81240	-1.24805	4.0243e-06
1954709	zgc:92245	Zgc:92245	Dr.83447	-1.24934	9e-05
1940343	LOC572149	Similar to Dihydropyrimidine dehydrogenase	Dr.119419	-1.24982	1.33981e-07
1947028	pacsin1	Protein kinase C and casein kinase substrate in neurons 1	Dr.36545	-1.25091	4.69989e-07
1941669	Dr.123288	Transcribed locus, strongly similar to XP_697989.2 similar to MGC85118 protein [Danio rerio]	Dr.123288	-1.26384	9e-05
1940265	LOC569586	Hypothetical LOC569586	Dr.119007	-1.2642	4.1119e-07
1955580	LOC100001531	Similar to RAB22A, member RAS oncogene family	Dr.84946	-1.26431	9e-05
1946866	rxrga	Retinoid x receptor, gamma a	Dr.348	-1.26466	4.98209e-07					1.21379	2.7413e-07
1948127	wu:fl08f01	Wu:fl08f01	Dr.5569	-1.26552	1e-05
1945284	ube2e3	Ubiquitin-conjugating enzyme E2E 3 (UBC4/5 homolog, yeast)	Dr.20040	-1.26618	1.84581e-08
1949445	cpsf6	Cleavage and polyadenylation specific factor 6	Dr.75857	-1.2664	4.91026e-07			-1.63852	9.14804e-19
1950854	zgc:158619	Zgc:158619	Dr.77683	-1.2671	3.00627e-09					-1.27174	7e-05
1941552	Dr.123030	Transcribed locus	Dr.123030	-1.26744	2.66347e-08
1944777	f13a1	Coagulation factor XIII, A1 polypeptide	Dr.16206	-1.26755	7e-05
1946553	zgc:91852	Zgc:91852	Dr.32176	-1.26824	3.80589e-11			-1.77136	1e-05	-1.98678	3.30667e-27
1940427	rpl35	Ribosomal protein L35	Dr.119727	-1.26903	3e-05					1.3509	6.34362e-06
1937340	LOC572246	Hypothetical LOC572246	Dr.101179	-1.26946	2.88411e-07
1956053	LOC563606	Hypothetical LOC563606	Dr.85895	-1.27305	2e-05
1939975	si:ch211-276g21.1	Si:ch211-276g21.1	Dr.117968	-1.27906	4e-05
1951305	wu:fc06f04	Wu:fc06f04	Dr.78304	-1.28863	5e-05	-1.49144	8.56555e-10			-1.3224	9.04038e-06
1957098	LOC556437	Hypothetical LOC556437	Dr.89132	-1.29476	6e-05					1.43934	1.45468e-07
1943512	zgc:153663	Zgc:153663	Dr.133461	-1.29584	2e-05
1949235	wu:fb55f05	Wu:fb55f05	Dr.75621	-1.29599	2.24242e-06	-1.36191	3.50996e-10
1946439	asb13	Ankyrin repeat and SOCS box-containing 13	Dr.31363	-1.29725	8.24154e-08	-1.23154	2.14767e-10			-1.59199	7.72047e-11
1949413	tie1	Endothelium-specific receptor tyrosine kinase 1	Dr.75821	-1.29788	3.83062e-07
1953763	Dr.81888	Transcribed locus, weakly similar to NP_065646.1 receptor P2Y, G-protein coupled, 4 [Mus musculus]	Dr.81888	-1.29857	3.36983e-06					1.3425	9.65581e-08
1956951	wnt10b	Wingless-type MMTV integration site family, member 10b	Dr.88562	-1.29966	7e-05
1954486	LOC100005761	Hypothetical protein LOC100005761	Dr.83090	-1.301	1e-05
1949316	si:ch211-14a17.7	Si:ch211-14a17.7	Dr.75717	-1.30283	3.18771e-07
1944997	zgc:92337	Zgc:92337	Dr.17697	-1.30698	6e-05
1943747	zgc:112464	Zgc:112464	Dr.133954	-1.3072	1e-05
1957802	Dr.92777	Transcribed locus	Dr.92777	-1.31595	9.96618e-06	-1.35756	2.11345e-07
1939766	LOC100003214	Hypothetical protein LOC100003214	Dr.117064	-1.31817	4e-05			-2.64267	7.42001e-08	-1.629	6.96069e-10
1949269	cldnd	Claudin d	Dr.75663	-1.32928	3.99834e-06
1948651	wu:fa91c11	Wu:fa91c11	Dr.74514	-1.33204	4.78641e-07					-1.87559	2.08418e-12
1944652	Dr.15231	Transcribed locus	Dr.15231	-1.33435	6e-05					-1.35354	3.04416e-07
1950151	Dr.76737	Transcribed locus	Dr.76737	-1.34576	2.28903e-06			-2.64715	7.95731e-08	-1.83891	2.16053e-16
1945416	wu:fc05d03	Wu:fc05d03	Dr.21434	-1.34703	5.59252e-07					-1.28122	1e-05
1953445	caprin2	Caprin family member 2	Dr.81341	-1.35029	5.1262e-08
1945327	Dr.20556	Transcribed locus, weakly similar to XP_001104248.1 similar to PDZ domain protein GIPC2 [Macaca mulatta]	Dr.20556	-1.3557	8e-05
1953640	zgc:55557	Zgc:55557	Dr.81681	-1.3564	7.49217e-06	-1.28043	2.74373e-09
1946363	chst11	Carbohydrate sulfotransferase 11	Dr.30511	-1.37761	2e-05
1950889	wu:fb97g03	Wu:fb97g03	Dr.77735	-1.38416	2.05005e-07			4.0235	3.66597e-19	4.47912	0
1956523	LOC569513	Hypothetical LOC569513	Dr.86903	-1.39322	1.93678e-06
1951639	nipsnap1	Nipsnap1	Dr.78738	-1.39762	1.08257e-07	-1.34806	3.45845e-08			1.90541	3.42955e-26
1945289	mt	Metallothionein	Dr.20068	-1.39996	1e-05	-1.73611	8.90393e-06	-1.50543	1e-05
1953218	wu:fj40g04	Wu:fj40g04	Dr.81043	-1.47823	4.57999e-11					-2.00978	9.98864e-37
1940191	wu:fj80h11	Wu:fj80h11	Dr.118725	-1.48001	2e-05
1950690	slc13a2	Solute carrier family 13 (sodium-dependent dicarboxylate transporter), member 2	Dr.77433	-1.50787	1.02863e-30	-1.71242	5.60519e-44	-1.74232	1.48682e-10	-1.50415	7.36816e-19
1947102	zgc:101789	Zgc:101789	Dr.37136	-1.51676	9.89099e-06			-2.03466	1.31666e-23	-1.35634	8.80559e-10
1943030	si:dkey-200h23.5	Si:dkey-200h23.5	Dr.132706	-1.54561	3.36598e-06
1942672	wu:fb62f05	Wu:fb62f05	Dr.132193	-1.57225	2.86318e-06					2.08747	1.12957e-13
1954080	kcnj1	Potassium inwardly-rectifying channel, subfamily J, member 1	Dr.82432	-1.59708	1.80876e-12			-2.75258	2.74474e-11	-2.05333	1.59267e-36
1953617	zgc:114101	Zgc:114101	Dr.81643	-1.622	8.22799e-08
1939363	LOC798292	Hypothetical protein LOC798292	Dr.115503	-1.80375	1e-05					-2.84383	3.44073e-07
1957249	Dr.89718	Transcribed locus	Dr.89718	-1.80647	2.86307e-06					-2.29126	4.80535e-08
1940097	LOC566890	Similar to Bromodomain containing 7	Dr.118374	-1.83867	7.05096e-07
1956462	LOC795255	Hypothetical protein LOC795255	Dr.86784	-1.93818	4.50495e-06					1.73088	6e-05
1943913	gria3b	Glutamate receptor, ionotrophic, AMPA 3b	Dr.134593	-31.1114	1.55702e-06
1957884	tnfb	Tumor necrosis factor b (TNF superfamily, member 2)	Dr.94015			10.4633	0	19.9361	0	31.327	0
1953390	gbp	Glycogen synthase kinase binding protein	Dr.81277			1.58521	1.06877e-34	1.68905	0	1.63321	0
1947187	wu:fc02e08	Wu:fc02e08	Dr.38295			1.61366	8.80682e-33	4.56367	0	3.8282	0
1952586	rab28	RAB28, member RAS oncogene family	Dr.80105			-1.38203	2.36496e-31	-2.79392	0	-2.51389	0
1946246	ncf1	Neutrophil cytosolic factor 1	Dr.2973			2.2635	1.8173e-29	3.81932	0	3.32988	0
1939048	hsp70	Heat shock cognate 70-kd protein	Dr.114305			-3.09152	3.58496e-27	21.6535	0	49.1787	0
1947525	noxo1	NADPH oxidase organizer 1	Dr.42641			4.81305	7.75992e-24	20.0695	0	35.9624	0
1943826	hsp70	Heat shock cognate 70-kd protein	Dr.134277			-2.79876	9.01977e-24	17.3716	0	40.8378	0
1946611	sp8	Sp8 transcription factor	Dr.32632			1.27154	2.73045e-23	1.81993	0	1.76197	0
1953959	zgc:101688	Zgc:101688	Dr.82220			3.39297	1.33863e-21	6.61978	0	5.73986	0
1950134	htatip2	HIV-1 Tat interactive protein 2	Dr.76717			1.26453	1.77174e-21	-3.05421	0	-2.43872	0
1938895	LOC795785	Hypothetical protein LOC795785	Dr.113696			2.4409	2.13467e-21	5.48224	0	3.27263	0
1954131	atoh7	Atonal homolog 7	Dr.82507			-2.32713	4.69902e-21	-7.26254	0	-11.2784	0
1957786	LOC795469	Similar to CC chemokine SCYA113	Dr.92663			2.81832	2.3293e-18	51.245	0	61.3887	0
1953403	lft1	Lefty1	Dr.81291			1.74075	2.85463e-18	3.07085	0	2.85136	0
1953989	ptgisl	Prostaglandin I2 (prostacyclin) synthase like	Dr.82271			1.34997	9.10189e-18	2.62143	0	3.27143	0
1940489	zgc:103566	Zgc:103566	Dr.119956			5.95679	1.12785e-16	21.3511	0	19.395	0
1947137	zgc:158343	Zgc:158343	Dr.37679			1.24086	6.50633e-14	2.49122	0	2.3444	0
1956114	rel	V-rel reticuloendotheliosis viral oncogene homolog	Dr.86023			1.49999	7.88679e-14	3.37576	0	3.45472	0
1949745	wu:fa92g05	Wu:fa92g05	Dr.76235			1.41775	6.08959e-13	-3.34939	0	-3.74569	0
1950671	nfkbiab	Nuclear factor of kappa light polypeptide gene enhancer in B-cells inhibitor, alpha b	Dr.77409			1.45469	6.42885e-12	2.77568	0	2.85626	0
1948769	her6	Hairy-related 6	Dr.75065			1.39959	4.63922e-10	2.50055	0	2.2081	0
1938685	zgc:101696	Zgc:101696	Dr.11082			-1.36495	8.06792e-09	-2.01087	0	-1.56654	0
1937413	junb	Jun B proto-oncogene	Dr.10326			1.86371	8.47441e-09	4.74429	0	4.94188	0
1950041	hsp90b1	Heat shock protein 90kDa beta (grp94), member 1	Dr.76602			-1.32201	2.24473e-07	-2.60858	0	-2.2186	0
1952510	cebpb	CCAAT/enhancer binding protein (C/EBP), beta	Dr.79988			1.39411	2.28678e-07	2.62622	0	2.45441	0
1950680	zfyve21	Zinc finger, FYVE domain containing 21	Dr.77420			1.15988	2.37848e-07	-1.89681	0	-2.15905	0
1950426	myog	Myogenin	Dr.77095			1.39597	2.56661e-07	4.40863	0	4.9971	0
1938235	neurod4	Neurogenic differentiation 4	Dr.10718			-1.1895	6e-05	-2.35172	0	-3.44421	0
1939697	zgc:55705	Zgc:55705	Dr.116756			1.09885	9e-05	2.42664	0	2.80121	0
1946017	nkx2.7	NK2 transcription factor related 7	Dr.272					2.06269	0	2.06676	0
1938057	jun	V-jun sarcoma virus 17 oncogene homolog (avian)	Dr.1064					2.43187	0	2.18905	0
1955555	LOC100000256	Similar to crystallin gamma EM2-7	Dr.84912					-3.53335	0	-5.32752	0
1957517	mip1	Major intrinsic protein of lens fiber 1	Dr.90943					-2.29365	0	-3.28061	0
1941779	Dr.123559	Transcribed locus, strongly similar to XP_001331660.1 hypothetical protein [Danio rerio]	Dr.123559					19.3484	0	17.2937	0
1949442	slc25a4	Solute carrier family 25 (mitochondrial carrier; adenine nucleotide translocator), member 4	Dr.75854					-2.3005	0	-3.0675	0
1957023	lim2.3	Lens intrinsic membrane protein 2.3	Dr.88734					-2.17039	0	-2.97377	0
1951115	zgc:73324	Zgc:73324	Dr.78050					2.85956	0	2.00166	0
1954649	sprn	Shadow of prion protein	Dr.83352					-2.96844	0	-3.10951	0
1951316	cryaa	Crystallin, alpha A	Dr.78315					-2.61302	0	-2.80174	0
1949773	gadd45b	Growth arrest and DNA-damage-inducible, beta	Dr.76269					5.37337	0	6.53298	0
1940093	cdx4	Caudal type homeo box transcription factor 4	Dr.11836					1.60018	0	2.17799	0
1939499	hsp70	Heat shock cognate 70-kd protein	Dr.115994					46.6353	0	82.0421	0
1949842	LOC564072	Hypothetical LOC564072	Dr.76354					-1.82134	0	-1.87552	0
1949648	cdkn1c	Cyclin-dependent kinase inhibitor 1C (p57, Kip2)	Dr.76099					-3.30893	0	-3.52624	0
1945993	gadd45al	Growth arrest and DNA-damage-inducible, alpha like	Dr.27107					2.17728	0	1.99686	0
1958104	klf2b	Kruppel-like factor 2b	Dr.9976					-1.91602	0	-1.85346	0
1939691	zgc:56164	Zgc:56164	Dr.116743					3.51677	0	2.80031	0
1953922	pvalb8	Parvalbumin 8	Dr.82157					-1.66867	0	-1.73224	0
1940085	zgc:63663	Zgc:63663	Dr.118336					-3.93376	0	-5.32979	0
1953999	zgc:112267	Zgc:112267	Dr.82291					2.93906	0	3.04273	0
1941928	Dr.123975	Transcribed locus	Dr.123975					2.99131	0	3.39564	0
1946498	ascl1b	Achaete-scute complex-like 1b (Drosophila)	Dr.318					-2.39278	0	-2.85444	0
1949384	hoxb8a	Homeo box B8a	Dr.75787					-1.36554	0	-1.62024	0
1953520	mmp13	Matrix metalloproteinase 13	Dr.81475					4.23561	0	2.31681	0
1953994	zgc:103538	Zgc:103538	Dr.82281					2.34708	0	3.32833	0
1953194	LOC795788	Similar to CC chemokine SCYA103	Dr.81010					-2.41641	0	-2.51651	0
1951926	mespa	Mesoderm posterior a	Dr.79124					3.93689	0	5.16617	0
1957675	zgc:110053	Zgc:110053	Dr.91933					-2.27164	2.8026e-45	-3.03521	0
1952865	fzd10	Frizzled homolog 10	Dr.80513					-1.47603	4.2039e-45	-1.65446	0
1951245	st3gal2l	ST3 beta-galactoside alpha-2,3-sialyltransferase 2, like	Dr.78215			1.75307	7.63342e-39	1.84649	1.38729e-43	1.86425	0
1944854	Dr.16782	Transcribed locus	Dr.16782			-1.41524	6.00141e-09	-11.1386	6.74025e-43	-14.2459	0
1949406	foxb1.2	Forkhead box B1.2	Dr.75814			1.45353	1.6512e-12	1.98577	5.175e-42	1.87635	0
1945844	ctsl1b	Cathepsin L, 1 b	Dr.25683					1.77441	1.18016e-40	2.07091	0
1947975	rasl11b	RAS-like, family 11, member B	Dr.51739					-1.97742	2.48058e-40	-2.02413	0
1952861	lft2	Lefty2	Dr.80504			1.7117	3.86924e-09	3.84875	6.69603e-39	5.64238	0
1947203	wnt4a	Wingless-type MMTV integration site family, member 4a	Dr.385			1.21618	1.36099e-17	1.71034	6.93991e-39	1.78807	0
1953109	wu:fj24c06	Wu:fj24c06	Dr.80867			1.27252	2e-05	-2.02335	1.12062e-38	-1.98518	0
1950127	elf3	E74-like factor 3 (ets domain transcription factor, epithelial-specific )	Dr.76707					4.07107	1.22014e-38	5.27742	0
1938640	dixdc1	DIX domain containing 1	Dr.11043					-2.06846	1.85833e-38	-1.93038	0
1948156	dlb	DeltaB	Dr.574					-1.94005	8.75837e-38	-2.01546	0
1954035	ela2	Elastase 2	Dr.82353					9.47225	9.89727e-38	16.4613	0
1939374	pik3r3	Phosphoinositide-3-kinase, regulatory subunit, polypeptide 3 (p55, gamma)	Dr.115544			-1.23522	9.99917e-09	-1.49189	1.25188e-37	-1.59004	0
1950355	ppargc1b	Peroxisome proliferative activated receptor, gamma, coactivator 1, beta	Dr.77003					2.95595	5.10893e-37	4.02246	0
1949386	hoxb6b	Homeo box B6b	Dr.75789			-1.12977	5.28704e-08	-1.37703	5.20954e-37	-1.56588	0
1941738	Dr.123449	Transcribed locus	Dr.123449					13.1113	1.84287e-36	16.2241	0
1954679	gadd45a	Growth arrest and DNA-damage-inducible, alpha	Dr.83410					1.89907	2.47398e-36	2.22525	0
1950984	gopc	Golgi associated PDZ and coiled-coil motif containing	Dr.77875					1.73129	5.06304e-36	2.01935	0
1945354	isl2b	Islet2b	Dr.20916					1.80305	8.13644e-36	2.15997	0
1942674	tram2	Translocation associated membrane protein 2	Dr.132196					-1.73786	1.53652e-35	-1.81978	0
1948274	zgc:65893	Zgc:65893	Dr.6427			-1.13296	1.40114e-06	-1.52792	2.88932e-35	-1.72494	0
1939621	zgc:92692	Zgc:92692	Dr.116432			-1.32853	6e-05	-3.18191	7.70731e-35	-4.90014	0
1945203	p4ha2	Procollagen-proline, 2-oxoglutarate 4-dioxygenase (proline 4-hydroxylase), alpha polypeptide 2	Dr.19144			1.72358	1.42998e-21	-1.9047	8.28728e-35	-2.0935	0
1948814	zgc:109979	Zgc:109979	Dr.75113					-2.04528	1.41864e-33	-2.6903	0
1951625	bhlhb2	Basic helix-loop-helix domain containing, class B, 2	Dr.78721					1.66409	1.64645e-33	1.56684	0
1949597	mb	Myoglobin	Dr.76034			1.1376	9e-05	-1.61855	7.3729e-33	-1.72445	0
1953369	dkk1	Dickkopf 1	Dr.81256			1.24538	2.99401e-12	1.80936	1.5028e-32	1.63116	0
1938755	gpia	Glucose phosphate isomerase a	Dr.11244			1.61714	0	-1.96464	9.04452e-32	-2.42777	0
1945966	mcl1b	Myeloid cell leukemia sequence 1b	Dr.26893			1.79153	0	1.71651	3.89931e-31	1.70463	0
1951248	hsd11b3	Hydroxysteroid (11-beta) dehydrogenase 3	Dr.78218			-1.15453	2.98016e-07	-2.10513	1.01517e-30	-1.61543	0
1955547	crybb1	Crystallin, beta B1	Dr.84900					-2.29484	1.57493e-30	-3.01715	0
1953280	pyy	Peptide YY	Dr.81113					-2.13976	8.38266e-30	-2.22229	0
1952098	zgc:77868	Zgc:77868	Dr.79390					1.80399	8.43894e-30	1.72055	0
1945766	pabpc1a	Poly A binding protein, cytoplasmic 1 a	Dr.24504					5.69483	9.21945e-30	6.37978	0
1941875	il17rd	Interleukin 17 receptor D	Dr.12379			1.3266	3.52758e-16	1.56932	2.19578e-28	1.54057	0
1942703	tyrp1b	Tyrosinase-related protein 1b	Dr.132241					-1.53127	9.00621e-28	-1.85307	0
1955215	Dr.84376	Transcribed locus	Dr.84376			-1.19297	1.0856e-09	-2.20725	1.0014e-27	-2.14429	0
1945853	pou5f1	POU domain, class 5, transcription factor 1	Dr.258					1.59436	1.01048e-27	1.49294	0
1951888	wu:fd02c11	Wu:fd02c11	Dr.79060			1.93619	2.69861e-20	5.3781	1.45765e-27	4.94701	0
1939398	Dr.115622	Transcribed locus, strongly similar to NP_066407.1 histone family, member B [Homo sapiens]	Dr.115622					4.75276	6.41084e-27	6.14393	0
1948825	bactin2	Bactin2	Dr.75125					-1.08334	7.90879e-27	-1.26836	0
1941614	Dr.123184	Transcribed locus	Dr.123184					-13.5925	1.62434e-26	-6.20641	0
1946092	pqlc3	PQ loop repeat containing 3	Dr.28256					-1.40495	1.97797e-26	-1.61213	0
1948478	arl8	ADP-ribosylation factor-like 8	Dr.70549					-1.76316	1.19343e-25	-1.66707	0
1942986	wu:fe01c07	Wu:fe01c07	Dr.132644					-5.01394	1.96892e-25	-4.2423	0
1954183	glra4a	Glycine receptor, alpha 4a	Dr.82595					-1.59998	4.77595e-25	-1.91914	0
1941518	Dr.122956	Transcribed locus	Dr.122956					-5.52305	6.78335e-25	-5.60289	0
1946011	sox7	SRY (sex determining region Y)-box 7	Dr.27174			1.2558	2.0001e-14	1.5787	3.17525e-24	1.88015	0
1948784	egr2b	Early growth response 2b	Dr.75080					2.35341	3.36968e-24	2.66878	0
1937543	wu:fa95b08	Wu:fa95b08	Dr.104580			-1.30087	2.67929e-06	-2.42144	9.90465e-24	-3.09852	0
1952347	LOC791930	Hypothetical protein LOC791930	Dr.79753			1.8072	2.9009e-09	4.22581	1.26653e-23	6.27229	0
1938941	LOC100006549	Hypothetical protein LOC100006549	Dr.113922					-7.42526	1.75721e-23	-11.8672	0
1944659	pvalb3	Parvalbumin 3	Dr.15359					-1.90184	3.64172e-23	-2.57542	0
1950239	ngfb	Nerve growth factor, beta polypeptide	Dr.76849					1.45057	5.71905e-23	1.69919	0
1952687	zgc:73138	Zgc:73138	Dr.80241					-1.90194	6.66135e-23	-2.68664	0
1949404	tal1	T-cell acute lymphocytic leukemia 1	Dr.75812					-1.76388	1.99399e-22	-1.64377	0
1947081	zgc:91861	Zgc:91861	Dr.36960			-1.59713	0	-1.81116	2.99606e-22	-1.83977	0
1941456	Dr.122836	Transcribed locus	Dr.122836					-1.55532	4.93767e-22	-1.86956	0
1949664	zgc:63642	Zgc:63642	Dr.76123			1.1985	6.54682e-07	-1.40808	1.98458e-21	-1.61985	0
1950288	timm17a	Translocase of inner mitochondrial membrane 17 homolog A (yeast)	Dr.76919					1.68599	2.12006e-21	1.67269	0
1952488	Dr.79960	Transcribed locus, weakly similar to XP_001372594.1 similar to pol protein [Monodelphis domestica]	Dr.79960					-2.09038	3.10864e-21	-2.18186	0
1951369	insm1b	Insulinoma-associated 1b	Dr.78397					-1.82042	5.78618e-21	-2.70838	0
1941870	Dr.123781	Transcribed locus, weakly similar to NP_001071265.1 protein LOC777756 [Danio rerio]	Dr.123781					4.01527	8.12905e-21	5.41001	0
1947825	Dr.48109	Transcribed locus	Dr.48109			3.59595	9.2627e-15	5.42167	9.08582e-21	6.50199	0
1952004	wu:fc63a01	Wu:fc63a01	Dr.79244			-1.42706	1.53822e-06	-4.19091	9.14341e-21	-4.7193	0
1940866	Dr.121588	Transcribed locus, weakly similar to XP_001112288.1 similar to actin-related protein M2 isoform 2 [Macaca mulatta]	Dr.121588					4.12313	1.04539e-20	4.91343	0
1954241	tpi1a	Triosephosphate isomerase 1a	Dr.82679					-1.56614	1.15211e-20	-1.559	0
1955336	LOC569855	Similar to Calcium channel, voltage-dependent, gamma subunit 2	Dr.84571					-1.527	1.38066e-20	-1.70316	0
1942431	Dr.128895	Transcribed locus	Dr.128895					3.94453	3.19809e-20	3.68435	0
1945455	chrngl	Cholinergic receptor, nicotinic, gamma like	Dr.21772					4.03838	3.56426e-20	4.66367	0
1948006	Dr.52199	Transcribed locus	Dr.52199					-4.57332	3.75265e-20	-4.17696	0
1945561	wu:fj43h03	Wu:fj43h03	Dr.22709					-1.82567	4.19745e-20	-2.19881	0
1948765	elavl4	ELAV (embryonic lethal, abnormal vision, Drosophila)-like 4 (Hu antigen D)	Dr.75061					-1.67211	4.56743e-20	-1.79077	0
1955627	crygm2c	Crystallin, gamma M2c	Dr.85026					-2.97616	4.58943e-20	-4.66388	0
1945270	LOC100002741	Similar to basic helix-loop-helix transcription factor	Dr.19915					4.10136	8.494e-20	3.44142	0
1938376	cat	Catalase	Dr.1079			-1.18162	5e-05	-1.85453	9.32296e-20	-2.24379	0
1951591	Dr.78686	Transcribed locus	Dr.78686					-5.32109	2.2193e-19	-5.09556	0
1943458	Dr.133380	Transcribed locus	Dr.133380			1.31609	6.52008e-07	3.2187	7.20702e-19	3.73784	0
1938502	zgc:158179	Zgc:158179	Dr.108505					-1.30946	7.28827e-19	-1.4879	0
1955334	bhlhb5	Basic helix-loop-helix domain containing, class B, 5	Dr.84568			-1.38027	1.3407e-08	-1.6227	8.23729e-19	-2.03593	0
1946755	zgc:153437	Zgc:153437	Dr.33839					1.50315	1.65108e-18	1.61744	0
1953814	Dr.81967	Transcribed locus	Dr.81967			-1.33371	5.09471e-07	-3.63565	1.89822e-18	-3.4144	0
1950452	f7i	Coagulation factor VIIi	Dr.77123			-1.31757	6.69227e-14	-1.49859	3.0292e-18	-1.85379	0
1955738	LOC793361	Hypothetical protein LOC793361	Dr.85225					-4.03178	3.59245e-18	-5.01584	0
1946758	wu:fj48c04	Wu:fj48c04	Dr.33886					-4.83912	4.53103e-18	-4.00356	0
1939150	CH211-235L7.2	Similar to Leucine-rich repeat-containing 4 protein precursor (Brain tumor-associated protein MBAG1)	Dr.114688					-2.24689	5.60849e-18	-2.62159	0
1948107	LOC402880	Hypothetical protein LOC402880	Dr.5461			3.46312	1.4013e-45	-12.4687	5.63256e-18	-14.1653	0
1956606	zgc:92113	Zgc:92113	Dr.87085					-1.5137	5.85821e-18	-2.09332	0
1943468	Dr.133397	Transcribed locus	Dr.133397					-4.93443	7.04893e-18	-5.36891	0
1950167	ihpk2	Inositol hexaphosphate kinase 2	Dr.76762					-1.88801	7.59537e-18	-1.87606	0
1940466	ndufa4	NADH dehydrogenase (ubiquinone) 1 alpha subcomplex, 4	Dr.119865			1.25786	2.54464e-06	-1.60401	8.21852e-18	-2.04049	0
1952157	Dr.79468	Transcribed locus	Dr.79468					-5.02144	9.06023e-18	-6.05996	0
1954866	lyz	Lysozyme	Dr.83681					-1.47819	9.30903e-18	-1.60695	0
1957592	zgc:101859	Zgc:101859	Dr.91438					-2.31871	1.09634e-17	-2.9831	0
1950187	gpx4a	Glutathione peroxidase 4a	Dr.76793					1.41346	1.15931e-17	1.42555	0
1956296	Dr.86346	Transcribed locus	Dr.86346					-3.99124	3.05926e-17	-5.82387	0
1945520	si:ch211-154o6.4	Si:ch211-154o6.4	Dr.22364					-3.74303	3.27795e-17	-4.15355	0
1951917	adcyap1b	Adenylate cyclase activating polypeptide 1b	Dr.79108					-1.90329	3.40125e-17	-2.19214	0
1956035	Dr.85859	Transcribed locus	Dr.85859					-1.65365	3.90457e-17	-1.74722	0
1940487	zgc:73142	Zgc:73142	Dr.119943					-1.7469	3.9566e-17	-1.94078	0
1948355	zgc:136698	Zgc:136698	Dr.67059					1.77535	7.4429e-17	2.18407	0
1948580	junbl	Jun B proto-oncogene, like	Dr.737			1.38163	1.7082e-13	1.75015	8.10354e-17	1.68796	0
1942045	zgc:77395	Zgc:77395	Dr.124693					1.63935	1.0227e-16	1.66335	0
1954375	Dr.82889	Transcribed locus	Dr.82889			1.69694	4e-05	1.89273	1.39228e-16	2.0541	0
1944903	zgc:55262	Zgc:55262	Dr.17116					-1.53341	7.8008e-16	-1.52654	0
1958036	Dr.97636	Transcribed locus	Dr.97636					-3.26294	9.99663e-16	-2.41141	0
1953636	baiap2l1a	BAI1-associated protein 2-like 1a	Dr.81674					1.63717	1.0433e-15	1.99811	0
1948143	crip2	Cysteine-rich protein 2	Dr.5660					1.45068	1.44047e-15	1.99989	0
1956059	Dr.85905	Transcribed locus	Dr.85905					-4.24497	3.18301e-15	-4.46259	0
1951140	zgc:76872	Zgc:76872	Dr.78085					-1.53287	3.80274e-15	-1.81205	0
1945209	aldoc	Aldolase c, fructose-bisphosphate	Dr.19223			1.49708	9.07633e-18	-1.47063	3.8584e-15	-2.34644	0
1943739	LOC564212	Hypothetical LOC564212	Dr.133931					-3.21323	4.14345e-15	-4.44046	0
1937507	tnw	Tenascin W	Dr.104489					-1.61949	4.82656e-15	-1.77065	0
1939840	zgc:101843	Zgc:101843	Dr.117314					-4.53474	5.01316e-15	-5.34994	0
1943121	wu:fj62d01	Wu:fj62d01	Dr.132859					3.13414	5.4135e-15	3.77109	0
1948392	pbx1a	Pre-B-cell leukemia transcription factor 1a	Dr.67581					-3.50238	6.55243e-15	-4.08286	0
1937631	eif2s1l	Eukaryotic translation initiation factor 2, subunit 1 alpha, like	Dr.104850					1.30538	1.11315e-14	1.49258	0
1940710	zgc:92512	Zgc:92512	Dr.120800			1.26172	2e-05	2.83313	1.13056e-14	3.27978	0
1937612	wu:fb06e12	Wu:fb06e12	Dr.104796					-1.75504	1.29282e-14	-1.81268	0
1941632	Dr.123214	Transcribed locus	Dr.123214					3.22033	1.33704e-14	3.18305	0
1943351	Dr.133210	Transcribed locus	Dr.133210					-3.06489	1.80656e-14	-3.01291	0
1944378	zgc:86723	Zgc:86723	Dr.140916					-3.68642	2.02519e-14	-5.98091	0
1944649	Dr.15215	Transcribed locus	Dr.15215					-1.48296	2.06786e-14	-2.03321	0
1939667	vamp2	Vesicle-associated membrane protein 2	Dr.116682					-1.37759	2.52353e-14	-1.65462	0
1945648	tppp3	Tubulin polymerization-promoting protein family member 3	Dr.23293					-1.51832	2.55781e-14	-1.474	0
1955438	Dr.84753	Transcribed locus	Dr.84753					-3.14666	2.88516e-14	-3.74603	0
1950838	maf1	MAF1 homolog (S. cerevisiae)	Dr.77656					-1.59093	3.9393e-14	-1.54701	0
1945945	zgc:63701	Zgc:63701	Dr.26674			1.2317	7.49941e-09	-1.55955	3.96952e-14	-1.9776	0
1942925	wu:fc62b05	Wu:fc62b05	Dr.132546					-3.02192	5.6105e-14	-4.73644	0
1951493	mkrn1	Makorin, ring finger protein, 1	Dr.78561					-2.30984	6.98034e-14	-2.82805	0
1937958	wu:fc55g01	Wu:fc55g01	Dr.105998					2.34615	8.49347e-14	2.65657	0
1939526	mknk2	MAP kinase-interacting serine/threonine kinase 2	Dr.116082			1.59703	6.56767e-06	2.53715	1.09622e-13	3.2253	0
1938482	zgc:103582	Zgc:103582	Dr.108368			-1.54398	6.76627e-14	-1.66022	1.10469e-13	-1.79506	0
1946630	her4.2	Hairy-related 4.2	Dr.32742					2.90862	1.22831e-13	3.14189	0
1942401	Dr.128394	Transcribed locus	Dr.128394					2.89391	1.23885e-13	3.49349	0
1955877	LOC792677	Hypothetical protein LOC792677	Dr.85524			2.15811	2.957e-13	2.53506	1.35243e-13	3.11992	0
1949214	sst1	Somatostatin 1	Dr.7560					-1.43117	1.46903e-13	-1.66684	0
1949599	pgm1	Phosphoglucomutase 1	Dr.76039			1.19181	2e-05	-1.46998	1.78377e-13	-1.791	0
1943978	Dr.134920	Transcribed locus	Dr.134920					2.87304	2.18525e-13	2.67965	0
1944821	stk25	Serine/threonine kinase 25 (STE20 homolog, yeast)	Dr.16570			-1.15044	0.0001	-1.44985	2.26598e-13	-1.48339	0
1940756	zgc:63563	Zgc:63563	Dr.121068			-1.59803	6.51309e-24	1.98149	2.3654e-13	2.35743	0
1946894	flh	Floating head	Dr.352					2.02704	2.43884e-13	2.78576	0
1938353	Dr.107744	Transcribed locus	Dr.107744					-2.6877	2.76595e-13	-3.10793	0
1940315	LOC564658	Hypothetical LOC564658	Dr.119255					-2.74463	2.81099e-13	-3.73636	0
1954186	star	Steroidogenic acute regulatory protein	Dr.82598					-1.94062	3.93946e-13	-2.56057	0
1942153	Dr.125133	Transcribed locus, weakly similar to NP_066269.1 gamma C [Homo sapiens]	Dr.125133					-3.96478	4.21312e-13	-7.21383	0
1945206	gngt2	Guanine nucleotide binding protein (G protein), gamma transducing activity polypeptide 2	Dr.19203					-1.83718	5.23722e-13	-1.82049	0
1942097	zgc:92247	Zgc:92247	Dr.12486					-2.20391	5.35589e-13	-2.90971	0
1947006	capn3	Calpain 3, (p94)	Dr.36430					-2.67796	6.65071e-13	-3.48167	0
1955481	nola1	Nucleolar protein family A, member 1 (H/ACA small nucleolar RNPs)	Dr.84813					1.68181	8.83035e-13	1.98552	0
1947306	zgc:103418	Zgc:103418	Dr.40045			1.84295	4.20903e-31	2.99796	1.02605e-12	2.31665	0
1949596	pgk1	Phosphoglycerate kinase 1	Dr.76033			1.39488	8.29676e-09	-1.45701	1.86889e-12	-1.82696	0
1953307	wu:fj55b04	Wu:fj55b04	Dr.81176					-1.43535	1.87636e-12	-1.89152	0
1938598	zgc:136566	Zgc:136566	Dr.109578			-1.19915	5.76289e-13	-2.02617	3.03266e-12	-1.98998	0
1954232	zgc:64213	Zgc:64213	Dr.82669			1.32892	5.17696e-06	1.75358	4.88128e-12	1.86389	0
1937466	LOC797787	Similar to crystallin gamma EM2-7	Dr.104305					-3.23617	5.21297e-12	-5.46275	0
1953849	zgc:91968	Zgc:91968	Dr.82020					-1.58715	6.55148e-12	-2.42541	0
1953285	atoh2b	Atonal homolog 2b	Dr.81125			-1.13868	2e-05	-1.42254	9.60883e-12	-1.59979	0
1949237	ckb	Creatine kinase, brain	Dr.75625					-1.60248	9.96756e-12	-1.98173	0
1956592	Dr.87053	Transcribed locus	Dr.87053			1.27986	6e-05	2.38245	1.25824e-11	4.08461	0
1951987	wu:fc58c10	Wu:fc58c10	Dr.79212			1.17892	1.11677e-06	-1.70504	1.32153e-11	-1.94951	0
1943758	LOC799965	Similar to crystallin gamma EM2-7	Dr.133986					-2.7761	1.52516e-11	-4.81187	0
1943023	wu:fj33d12	Wu:fj33d12	Dr.132696					-2.56951	1.54064e-11	-2.37194	0
1946541	zgc:92754	Zgc:92754	Dr.32124			-1.62002	1.33035e-11	2.38237	1.63917e-11	2.78054	0
1942965	wu:fd23c12	Wu:fd23c12	Dr.132613			-1.20786	8e-05	-2.42301	2.0775e-11	-2.38164	0
1951744	zgc:110761	Zgc:110761	Dr.78871					-1.44736	3.26515e-11	-1.72733	0
1942503	Dr.13003	Transcribed locus	Dr.13003					-2.61752	5.43827e-11	-2.9843	0
1941035	Dr.121959	Transcribed locus, weakly similar to NP_033742.2 A receptor, type II-like 1 [Mus musculus]	Dr.121959					2.44443	6.84436e-11	2.74928	0
1942781	cxadr	Coxsackie virus and adenovirus receptor	Dr.132344					1.44359	8.9616e-11	1.76306	0
1955784	smad3b	MAD, mothers against decapentaplegic homolog 3b (Drosophila)	Dr.85359			-1.59534	1.26389e-15	-2.40981	1.17292e-10	-2.20792	0
1937431	arrdc3	Arrestin domain containing 3	Dr.103751					-1.63089	1.32205e-10	-2.99189	0
1955138	LOC558777	Hypothetical LOC558777	Dr.84230					2.40624	2.36141e-10	3.07669	0
1944872	ddx55	DEAD (Asp-Glu-Ala-Asp) box polypeptide 55	Dr.16883					1.40087	2.39319e-10	1.58223	0
1951228	wu:fj39e03	Wu:fj39e03	Dr.7819					-2.35699	3.6459e-10	-2.5033	0
1950866	tomm34	Translocase of outer mitochondrial membrane 34	Dr.77699			-1.49989	0	1.37922	5.96845e-10	1.50303	0
1941050	Dr.121993	Transcribed locus	Dr.121993					2.41518	6.04866e-10	3.32013	0
1939480	zgc:92446	Zgc:92446	Dr.115939					-8.57504	9.80667e-10	-9.64402	0
1956555	zgc:86610	Zgc:86610	Dr.86979					-2.3122	1.15885e-09	-2.77203	0
1954967	Dr.83854	Transcribed locus	Dr.83854			-1.38768	3.62981e-06	-2.20325	1.16935e-09	-3.04644	0
1951313	zgc:56104	Zgc:56104	Dr.78312					-1.76152	1.52016e-09	-1.88411	0
1955078	sb:cb157	Sb:cb157	Dr.84074			-1.14079	2.96807e-08	1.16494	1.55026e-09	1.42246	0
1952983	zgc:55443	Zgc:55443	Dr.80671					1.49979	2.17289e-09	1.78101	0
1955478	Dr.84805	Transcribed locus	Dr.84805					-2.22257	2.35363e-09	-3.18456	0
1938475	Dr.108340	Transcribed locus	Dr.108340					2.34171	3.45367e-09	2.52404	0
1953529	wu:fj63a10	Wu:fj63a10	Dr.81489					-2.12363	4.23109e-09	-2.81643	0
1951465	sgk	Serum/glucocorticoid regulated kinase	Dr.78523					1.70669	9.66662e-09	1.50736	0
1950268	id:ibd5110	Id:ibd5110	Dr.76891					1.51063	9.87414e-09	1.7635	0
1951809	bax	Bcl2-associated X protein	Dr.78968					1.52716	1.10876e-08	1.62646	0
1950027	sox4a	SRY (sex determining region Y)-box 4a	Dr.76585			-1.14477	6.84331e-07	-1.50327	1.31311e-08	-1.75076	0
1954615	tbx24	T-box 24	Dr.83300					2.24924	2.4821e-08	3.51972	0
1938800	zgc:73225	Zgc:73225	Dr.11342					-1.24487	4.82218e-08	-1.46595	0
1956026	zgc:85900	Zgc:85900	Dr.85843					-2.08236	6.00509e-08	-2.201	0
1947754	nol10	Nucleolar protein 10	Dr.4705					1.53026	6.88621e-08	1.74942	0
1947484	Dr.42092	Transcribed locus	Dr.42092					-2.44276	9.15602e-08	-2.71143	0
1953217	wu:fj40c05	Wu:fj40c05	Dr.81042					-2.0783	1.0639e-07	-2.77524	0
1938494	zgc:85869	Zgc:85869	Dr.108443			-1.12874	5e-05	-1.31053	1.15895e-07	-1.74197	0
1946537	LOC571720	Similar to kainate receptor alpha subunit	Dr.3211					-2.03317	1.33165e-07	-2.88476	0
1953241	zgc:103663	Zgc:103663	Dr.81071					-1.86389	1.83639e-07	-2.69352	0
1939626	LOC794621	Hypothetical protein LOC794621	Dr.116461					1.98838	2.38752e-07	2.12798	0
1954881	zgc:77056	Zgc:77056	Dr.8371					1.30647	2.78157e-07	1.58605	0
1956434	zgc:77245	Zgc:77245	Dr.86665					-1.94883	3.63316e-07	-2.60532	0
1953353	nmnat2	Nicotinamide nucleotide adenylyltransferase 2	Dr.81237					-1.4785	6.16721e-07	-1.53871	0
1938647	Dr.110601	CDNA clone IMAGE:7421217	Dr.110601					-1.37421	7.17193e-07	-1.59549	0
1955035	gadd45bl	Growth arrest and DNA-damage-inducible, beta like	Dr.83988					1.79406	7.66612e-07	2.09697	0
1958055	pde6g	Phosphodiesterase 6G, cGMP-specific, rod, gamma	Dr.9829					-1.88745	1.17113e-06	-2.54179	0
1952796	chad	Chondroadherin	Dr.80402					-1.50416	1.37196e-06	-2.05354	0
1938060	msgn1	Mesogenin 1	Dr.106405					1.80007	2.21503e-06	2.68325	0
1951331	pik3c3	Phosphoinositide-3-kinase, class 3	Dr.78335			-1.21092	9.72195e-25	-1.10713	2.45506e-06	-1.39953	0
1956651	zgc:91826	Zgc:91826	Dr.87298					-1.91258	2.58925e-06	-2.34749	0
1952840	im:7153933	Im:7153933	Dr.80470					1.85739	7.1813e-06	2.3739	0
1950697	atp1a3a	ATPase, Na+/K+ transporting, alpha 3a polypeptide	Dr.77442					-1.30437	2e-05	-1.48861	0
1949726	aqp3	Aquaporin 3	Dr.76207					-1.40323	2e-05	-1.85251	0
1943275	zgc:136469	Zgc:136469	Dr.133101					-1.454	2e-05	-1.64341	0
1940794	zgc:66343	Zgc:66343	Dr.121289					-1.33745	3e-05	-1.63997	0
1953155	wu:fj30a12	Wu:fj30a12	Dr.80946					1.73716	3e-05	2.44933	0
1949552	snap25b	Synaptosome-associated protein 25 b	Dr.7598					-1.41832	3e-05	-1.6948	0
1944898	rhogc	Ras homolog gene family, member Gc	Dr.1709			-1.15159	4.31894e-12	-1.24185	4e-05	-1.54931	0
1937456	ankrd6	Ankyrin repeat domain 6	Dr.104285			1.24822	1.37181e-16			-1.40555	0
1949930	id2b	Inhibitor of DNA binding 2, dominant negative helix-loop-helix protein, b	Dr.76468			-1.14	7.91827e-06			1.39201	0
1943940	Dr.134729	Transcribed locus	Dr.134729							-1.72163	0
1940775	LOC100008197	Hypothetical protein LOC100008197	Dr.121175							-3.20539	0
1939078	Dr.114395	Transcribed locus, moderately similar to XP_001345794.1 hypothetical protein [Danio rerio]	Dr.114395							2.88718	0
1948508	zgc:73062	Zgc:73062	Dr.7206							-1.69758	0
1946503	ebna1bp2l	EBNA1 binding protein 2-like	Dr.31853							1.68019	0
1946165	gsc	Goosecoid	Dr.289							-2.02341	0
1938204	zgc:73218	Zgc:73218	Dr.107017							-1.67065	0
1937591	zgc:113413	Zgc:113413	Dr.104715							-2.21645	0
1952029	zgc:86661	Zgc:86661	Dr.79279							-1.73091	0
1948375	rtn1b	Reticulon 1b	Dr.673							-1.88598	0
1940822	arl6ip1	ADP-ribosylation factor-like 6 interacting protein 1	Dr.1214							-1.33518	0
1942373	dlx1a	Distal-less homeobox gene 1a	Dr.128							-1.7142	0
1950025	LOC100001359	Hypothetical protein LOC100001359	Dr.76583							2.42675	0
1942160	Dr.125165	Transcribed locus	Dr.125165							-2.35209	0
1944421	zgc:152728	Zgc:152728	Dr.141509							2.60296	0
1956655	smad3a	MAD homolog 3a (Drosophila)	Dr.87309							-1.54944	0
1946389	zgc:73149	Zgc:73149	Dr.30814							1.56227	0
1952025	ttc4	Tetratricopeptide repeat domain 4	Dr.79272							1.40402	0
1942374	cebpd	CCAAT/enhancer binding protein (C/EBP), delta	Dr.1280			1.23813	4.93808e-09	1.84919	1.69341e-23	1.46779	1.4013e-45
1940617	tbx18	T-box 18	Dr.120496			1.36953	5.62575e-08	3.35314	2.1765e-15	2.68955	1.4013e-45
1944455	Dr.14164	Transcribed locus	Dr.14164					-2.74842	1.9007e-14	-2.63071	1.4013e-45
1942226	Dr.125802	Transcribed locus, weakly similar to XP_001108659.1 protein phosphatase 3 (formerly 2B), catalytic subunit, alpha isoform (calcineurin A alpha) isoform 5 [Macaca mulatta]	Dr.125802					-3.01282	1.78051e-13	-3.25062	1.4013e-45
1950788	wu:fb92b11	Wu:fb92b11	Dr.77574					-2.72946	4.02975e-13	-2.71948	1.4013e-45
1944391	zgc:110620	Zgc:110620	Dr.141011					-1.49161	5.85967e-10	-1.70502	1.4013e-45
1949192	id1	Inhibitor of DNA binding 1	Dr.75570					-1.33774	3.07876e-08	-1.56214	1.4013e-45
1949883	wu:fc34e06	Wu:fc34e06	Dr.76401					1.98751	3.40817e-08	2.71019	1.4013e-45
1957801	hoxb13a	Homeo box B13a	Dr.92773					-1.08993	1.73464e-06	-1.37061	1.4013e-45
1948764	elavl3	ELAV (embryonic lethal, abnormal vision, Drosophila)-like 3 (Hu antigen C)	Dr.75060					-1.59513	2e-05	-1.73754	1.4013e-45
1948089	rx3	Retinal homeobox gene 3	Dr.540			1.42618	5.25013e-16	2.90401	0	2.09065	4.2039e-45
1951156	zgc:103639	Zgc:103639	Dr.78106			-1.23546	3e-05	-2.06884	2.0836e-39	-2.22642	5.60519e-45
1958046	Dr.97891	Transcribed locus, weakly similar to XP_001333550.1 similar to rhamnose-binding lectin OLL [Danio rerio]	Dr.97891			-1.80428	5.78589e-15	1.77936	3e-05	2.92709	5.60519e-45
1942463	Dr.12931	Transcribed locus	Dr.12931							-1.40962	5.60519e-45
1947617	LOC569755	Similar to collagen alpha1 type VI-	Dr.43867					-2.53112	2.23981e-12	-2.56296	7.00649e-45
1945737	fn1b	Fibronectin 1b	Dr.24233					-1.30583	3.2377e-07	-1.56766	9.80909e-45
1948684	Dr.74598	Transcribed locus	Dr.74598			-1.38924	8e-05	-3.80844	1.89473e-18	-3.09792	1.4013e-44
1938433	Dr.108164	Transcribed locus	Dr.108164					-1.77784	4.99201e-06	-2.43742	1.54143e-44
1946211	nrn1	Neuritin 1	Dr.29231					-1.36608	9.79384e-07	-1.65505	3.22299e-44
1946399	zgc:100916	Zgc:100916	Dr.30891					1.78829	2.39947e-15	2.31505	3.64338e-44
1946229	zgc:92897	Zgc:92897	Dr.29431					-3.72005	2.12553e-14	-5.24487	3.92364e-44
1942675	hoxb8b	Homeo box B8b	Dr.132197					-1.18091	9.42769e-12	-1.36662	5.1848e-44
1954910	zgc:101102	Zgc:101102	Dr.83753					-2.81567	2.7219e-08	-6.18084	5.60519e-44
1952182	zgc:92905	Zgc:92905	Dr.79499					-1.3847	1.3927e-08	-1.52307	9.80909e-44
1941729	bmpr1b	Bone morphogenetic protein receptor, type 1b	Dr.123428			1.36588	4.62421e-06	2.63109	2.27219e-29	2.86532	1.00893e-43
1937702	wu:fb93g11	Wu:fb93g11	Dr.105122					1.27073	5.51761e-06	1.39071	1.13505e-43
1954424	plekhf2	Pleckstrin homology domain containing, family F (with FYVE domain) member 2	Dr.82961			1.2457	7e-05			1.88622	1.56945e-43
1949945	DKEY-20I6.3	Hypothetical LOC573816	Dr.76484							-2.5662	1.62551e-43
1947779	zgc:77151	Zgc:77151	Dr.47431					1.80981	1.57714e-32	1.7441	1.68156e-43
1948081	rpl7a	Ribosomal protein L7a	Dr.53820							1.59076	1.93379e-43
1946741	wu:fi24a05	Wu:fi24a05	Dr.33715					1.76954	2e-05	2.38485	1.96182e-43
1951659	her9	Hairy-related 9	Dr.78757			1.29216	1.3059e-21	2.18569	0	1.90731	2.45227e-43
1938702	Dr.11111	Transcribed locus	Dr.11111					-2.53292	1.54161e-11	-2.70427	2.53635e-43
1945612	wu:fj88f11	Wu:fj88f11	Dr.23030					-4.11607	3.2433e-10	-3.24824	2.56438e-43
1957701	sfrs10	Splicing factor, arginine/serine-rich, 10	Dr.9221					-1.94384	1.03404e-26	-1.84344	2.76056e-43
1954625	brn1.2	Brain POU domain gene 1.2	Dr.83320					-1.35634	6.79112e-07	-1.63897	5.84341e-43
1949099	ppan	Peter pan homolog (Drosophila)	Dr.75454					2.05322	6.28455e-20	2.25869	7.18866e-43
1943670	Dr.133758	Transcribed locus	Dr.133758					-4.30184	8.57691e-18	-4.41413	8.23963e-43
1953987	Dr.82268	Transcribed locus	Dr.82268					-1.55466	1.44614e-10	-1.47354	8.67404e-43
1950086	wu:fb14g06	Wu:fb14g06	Dr.76652					4.49018	8.34313e-21	4.61923	9.79508e-43
1947222	wu:fa96c08	Wu:fa96c08	Dr.39062					1.66737	1.23443e-14	2.25548	9.8231e-43
1945946	zgc:55492	Zgc:55492	Dr.26675					1.88775	3.23013e-07	2.76219	1.27238e-42
1949751	si:dkey-9a20.7	Si:dkey-9a20.7	Dr.76242			-1.12015	2e-05	1.37718	6.9384e-13	1.67315	1.54423e-42
1946347	zgc:77021	Zgc:77021	Dr.30401							2.40538	1.7306e-42
1949377	neurog1	Neurogenin 1	Dr.75780					-1.68321	5.26325e-21	-1.89616	2.4775e-42
1944261	wu:fe38g07	Wu:fe38g07	Dr.140598							1.51969	2.69189e-42
1941578	Dr.123115	Transcribed locus	Dr.123115			1.30283	8e-05	2.28109	3.4639e-10	2.8033	3.36172e-42
1940570	syn2	Synapsin II	Dr.120313					-1.38711	1.56036e-09	-1.64934	3.8858e-42
1943049	cry-dash	Cryptochrome DASH	Dr.132738			1.28966	6.0649e-06	2.96232	0	2.93928	5.26888e-42
1946861	dnaja	DnaJ (Hsp40) homolog, subfamily A member	Dr.34711			-1.72868	2.02042e-06	2.17429	3.14243e-08	4.59014	8.98653e-42
1954629	hoxb1a	Homeo box B1a	Dr.83326					1.7093	2.34857e-37	1.57688	9.72781e-42
1949542	zgc:77235	Zgc:77235	Dr.75969							1.37626	1.11894e-41
1941348	Dr.122623	Transcribed locus	Dr.122623					-1.99359	4.08401e-07	-2.27731	1.35407e-41
1938570	zgc:101611	Zgc:101611	Dr.109050					1.47436	2.37974e-15	1.57529	1.43423e-41
1939176	rap2ip	Rap2 interacting protein	Dr.11480			-1.23471	6.22947e-07	-1.72957	2.77602e-16	-1.94535	1.47543e-41
1939315	LOC568724	Hypothetical LOC568724	Dr.115345					-2.56125	1.19941e-09	-3.21447	1.50808e-41
1949206	matn3a	Matrilin 3a	Dr.75586					-3.53179	1.74354e-12	-8.27114	1.52293e-41
1948619	wu:fe11h11	Wu:fe11h11	Dr.74223					-1.58703	2.25351e-07	-1.6854	1.87017e-41
1950642	sb:cb552	Sb:cb552	Dr.77377					-3.09541	6.4852e-13	-3.38055	2.19808e-41
1947357	Dr.40661	Transcribed locus	Dr.40661					-6.51368	4.005e-06	-8.08645	2.23591e-41
1948621	wu:fj46a10	Wu:fj46a10	Dr.7423					-1.55507	5.71481e-12	-1.65552	2.43279e-41
1943844	crygm2d6	Crystallin, gamma M2d6	Dr.134350					-3.18784	6.77676e-11	-5.02529	2.86425e-41
1938875	zgc:56306	Zgc:56306	Dr.113626			2.02125	8.58234e-27	3.859	1.69603e-21	2.86377	3.73068e-41
1947760	wu:fj40f01	Wu:fj40f01	Dr.47145					-1.94201	4.36675e-07	-2.14178	4.18175e-41
1944897	sh3bp4	SH3-domain binding protein 4	Dr.17077					1.89764	1.681e-12	1.78993	4.28727e-41
1952940	hsd11b2	Hydroxysteroid 11-beta dehydrogenase 2	Dr.80613			-1.44557	5.67605e-13	-2.80383	3.82107e-31	-2.23634	4.3565e-41
1939479	cdh15	Cadherin 15, M-cadherin (myotubule)	Dr.115938					1.72125	6.33894e-07	1.75447	5.06205e-41
1953169	fli1b	Friend leukemia integration 1b	Dr.80968			1.17848	1.58066e-06	1.37255	1.64047e-07	1.52251	6.70619e-41
1948276	socs3	Suppressor of cytokine signaling 3	Dr.6431			1.36512	6.11557e-07	3.26677	0	1.85085	8.80184e-41
1953679	si:ch211-124a3.4	Si:ch211-124a3.4	Dr.81759							-1.8241	1.05933e-40
1943175	rps6ka3	Ribosomal protein S6 kinase, polypeptide 3	Dr.132930							-1.43836	1.48648e-40
1944644	cmya1	Cardiomyopathy associated 1	Dr.152							1.94004	2.28983e-40
1950272	mki67ipl	Mki67 (FHA domain) interacting nucleolar phosphoprotein (human) - like	Dr.76897					1.65226	4.75384e-26	1.97573	2.47375e-40
1949893	wu:fb02c12	Wu:fb02c12	Dr.76417					-1.51328	3.98711e-07	-1.90293	2.49815e-40
1940597	LOC792511	Hypothetical protein LOC792511	Dr.120411					-1.74671	2e-05	-2.6346	3.5099e-40
1948253	sod2	Superoxide dismutase 2, mitochondrial	Dr.6314					-1.90899	5.59059e-06	-2.12001	4.30784e-40
1939207	LOC566223	Hypothetical LOC566223	Dr.114932							-2.1532	4.79265e-40
1956431	Dr.86655	Transcribed locus	Dr.86655					-1.77091	4.24239e-06	-2.20698	5.76397e-40
1943295	Dr.133132	Transcribed locus	Dr.133132					-3.95972	9.311e-16	-3.36483	7.13108e-40
1942590	Dr.131478	Transcribed locus	Dr.131478			-1.3861	0.0001	1.69521	3e-05	2.44239	7.30673e-40
1938855	zgc:77713	Zgc:77713	Dr.113568					-2.05621	2.20733e-07	-1.98712	8.73452e-40
1954976	zgc:92534	Zgc:92534	Dr.83868					-1.92717	3.36315e-25	-1.88545	1.10412e-39
1946261	gpm6bb	Glycoprotein M6Bb	Dr.29814					-2.45481	9.11438e-09	-3.31166	1.13572e-39
1949172	zgc:77511	Zgc:77511	Dr.75544					-1.48951	8.51966e-06	-1.43029	1.18601e-39
1955313	Dr.84527	Transcribed locus	Dr.84527					1.58692	4.9749e-10	2.09979	1.77559e-39
1944701	zgc:92046	Zgc:92046	Dr.15620							2.10245	2.06737e-39
1947000	lhx1a	LIM homeobox 1a	Dr.364					-1.47521	1e-05	-1.84744	2.10338e-39
1951127	bzw1	Basic leucine zipper and W2 domains 1	Dr.78068			-1.35467	1.40395e-12	1.48367	3.68623e-15	1.67567	2.49914e-39
1937668	zgc:85811	Zgc:85811	Dr.105009			-1.68946	7.78803e-07	-6.76717	5.99633e-36	-4.54259	2.93327e-39
1946958	agt	Angiotensinogen	Dr.3585					-1.46488	1e-05	-2.0594	3.3313e-39
1947179	slc39a7	Solute carrier family 39 (zinc transporter), member 7	Dr.3818			-1.26082	1.28446e-11	-1.4854	3.90712e-36	-1.42488	3.52239e-39
1949474	cugbp1	CUG triplet repeat, RNA-binding protein 1	Dr.75890			1.22136	8.55644e-11	1.46335	1.57276e-15	1.64086	4.01422e-39
1957237	sarm1	Sterile alpha and TIR motif containing 1	Dr.89697					-1.58782	1.77008e-13	-1.73125	4.21668e-39
1956203	Dr.86161	Transcribed locus	Dr.86161					-1.39897	1.39561e-09	-1.44198	4.24956e-39
1944514	zgc:77231	Zgc:77231	Dr.1448					-1.43584	3.53401e-21	-1.40226	4.25654e-39
1949670	xbp1	X-box binding protein 1	Dr.76130					-1.41623	4.73031e-13	-1.50591	4.51942e-39
1946221	zgc:162551	Zgc:162551	Dr.29398					-1.84894	1.76352e-06	-2.64318	5.24005e-39
1948028	tnnt3b	Troponin T3b, skeletal, fast	Dr.52554					-1.77309	0	-2.17725	6.94338e-39
1957570	dnl2l	Dynein light chain 2, like	Dr.91281					-2.01408	2.89083e-07	-2.16303	7.29627e-39
1956882	ved	Ventrally expressed dharma/bozozok antagonist	Dr.88295			1.56027	3.68517e-10	2.32505	2.62028e-11	2.17057	7.38312e-39
1943372	Dr.133237	Transcribed locus	Dr.133237			-1.48521	3e-05	-2.05982	1.61486e-08	-2.69446	9.80036e-39
1947257	zgc:77495	Zgc:77495	Dr.39283			1.15344	6e-05	1.35689	3e-05	1.56363	1.25045e-38
1947254	im:7138651	Im:7138651	Dr.39237							2.05081	1.29834e-38
1940959	Dr.121797	Transcribed locus	Dr.121797					2.18554	2.69199e-09	2.84141	1.35694e-38
1946597	rpl11	Ribosomal protein L11	Dr.32573							1.79359	1.60278e-38
1937863	zgc:112141	Zgc:112141	Dr.105700					-2.23354	1.01256e-06	-2.97563	1.65741e-38
1956673	si:ch211-202c21.3	Si:ch211-202c21.3	Dr.87374			2.25692	5.54992e-12	3.20857	1.52058e-11	3.70921	1.83465e-38
1938925	syt11	Synaptotagmin XI	Dr.113833							-1.52796	2.06851e-38
1943319	hoxc13a	Homeo box C13a	Dr.133165					1.59488	0	1.38387	2.14785e-38
1949179	acta1	Actin, alpha 1, skeletal muscle	Dr.75552							-1.51685	2.32903e-38
1953293	snn	Stannin	Dr.81145					-2.88902	0	-2.94879	2.94719e-38
1946962	zgc:86670	Zgc:86670	Dr.35868					-1.31141	1e-05	-1.31784	3.32876e-38
1945186	Dr.18980	Transcribed locus	Dr.18980					-4.11667	1.6279e-16	-3.0175	3.55439e-38
1940268	zgc:63579	Zgc:63579	Dr.119012			-1.23306	7.5037e-10			1.46511	6.22191e-38
1945692	wu:fb30f12	Wu:fb30f12	Dr.23664			-1.52395	3.15032e-25	1.25652	2e-05	1.52747	6.64547e-38
1957396	mapk4	Mitogen-activated protein kinase 4	Dr.9049			-1.47739	2.48821e-19	-1.75811	0	-1.71411	9.36628e-38
1956938	LOC797907	Similar to DnaJ (Hsp40) homolog, subfamily C, member 5	Dr.88525					-2.7349	3.65368e-10	-2.91587	9.39865e-38
1946944	cplx2	Complexin 2	Dr.35716					-1.60173	1.52241e-10	-1.74821	1.03466e-37
1938712	npm1	Nucleophosmin 1	Dr.111309					1.72583	0	1.92494	1.10965e-37
1955618	zgc:92783	Zgc:92783	Dr.85013							-2.06896	1.3584e-37
1949087	vim	Vimentin	Dr.75442					-1.35778	6.20268e-06	-1.98416	1.48475e-37
1941263	wu:fj77h11	Wu:fj77h11	Dr.122435					-1.92253	4.37003e-07	-2.15703	1.72397e-37
1939735	znfl1	Zinc finger-like gene 1	Dr.116920					1.67114	5e-05	2.53183	1.985e-37
1953433	wnt4b	Wingless-type MMTV integration site family, member 4b	Dr.81321					-1.25776	8e-05	-1.49082	2.08898e-37
1953400	maf	V-maf musculoaponeurotic fibrosarcoma (avian) oncogene homolog	Dr.81288					-1.62604	1.46219e-09	-1.4085	2.26457e-37
1940535	si:ch211-129c21.1	Si:ch211-129c21.1	Dr.120146			1.48859	8.89834e-07	3.04505	2.03035e-12	2.401	2.37662e-37
1946224	hsd17b12a	Hydroxysteroid (17-beta) dehydrogenase 12a	Dr.29406							2.11799	2.84628e-37
1946495	gnl3l	Guanine nucleotide binding protein-like 3 (nucleolar)-like	Dr.3178							1.50584	3.23678e-37
1948702	wu:fj87a11	Wu:fj87a11	Dr.74644					-1.60531	3.10957e-14	-1.52343	3.53708e-37
1950615	pdia4	Protein disulfide isomerase associated 4	Dr.77341			-1.30431	4.35587e-06	-1.76818	0	-1.69192	3.69704e-37
1951669	zgc:100909	Zgc:100909	Dr.78771					-1.39342	1.6002e-12	-1.33863	3.79592e-37
1945212	imp4	IMP4, U3 small nucleolar ribonucleoprotein, homolog (yeast)	Dr.19345					1.41095	3.72332e-10	1.70173	3.95108e-37
1947192	polr1c	Polymerase (RNA) I polypeptide C	Dr.3838							1.57559	3.99056e-37
1939924	hop	Homeodomain only protein	Dr.117691					1.77834	7.85298e-06	2.00269	5.32976e-37
1956762	LOC100002759	Hypothetical protein LOC100002759	Dr.87777					-2.5103	4.48273e-09	-2.65033	6.23422e-37
1937965	slc43a1	Solute carrier family 43, member 1	Dr.106021					1.47461	2.91055e-09	1.49929	1.09853e-36
1950899	si:dkey-192p21.4	Si:dkey-192p21.4	Dr.77748			-1.38023	7.69237e-08	-2.24117	2.37445e-09	-2.25054	1.15618e-36
1951382	cdh1	Cadherin 1, epithelial	Dr.78411					1.26902	3.28323e-16	1.36752	1.2798e-36
1938931	ptgs2a	Prostaglandin-endoperoxide synthase 2a	Dr.113864					1.90928	1.29494e-21	1.72833	1.55834e-36
1951391	Dr.78420	Transcribed locus	Dr.78420					-2.76546	1.22429e-11	-2.88269	1.77896e-36
1951635	zgc:100787	Zgc:100787	Dr.78732							1.43667	1.9661e-36
1956426	Dr.86633	Transcribed locus	Dr.86633					-2.03101	2.65146e-07	-1.84157	2.12154e-36
1945095	txnip	Thioredoxin interacting protein	Dr.18396			1.97494	0	2.19927	4.20414e-37	1.51898	2.24107e-36
1944082	Dr.13695	Transcribed locus, weakly similar to NP_055333.2 finger protein 229 [Homo sapiens]	Dr.13695			1.44282	2.03308e-20	1.80927	3.61435e-10	1.77527	2.30059e-36
1956824	lim2.4	Lens intrinsic membrane protein 2.4	Dr.88040					-1.98423	1.51476e-06	-2.5911	2.30226e-36
1942724	wdr75	WD repeat domain 75	Dr.132270					1.78171	5.21603e-07	2.13995	2.33917e-36
1952130	wu:fc76f02	Wu:fc76f02	Dr.79431					-2.90376	1.69872e-13	-2.68394	2.55075e-36
1947097	colec11	Collectin sub-family member 11	Dr.37101			-1.43066	3.82486e-27	-1.58795	6.91127e-25	-1.6478	2.64127e-36
1948445	cap1	Cap1 CAP, adenylate cyclase-associated protein 1	Dr.6923					-1.73709	1.53508e-23	-1.70694	2.88726e-36
1950523	orc5l	Origin recognition complex, subunit 5-like (yeast)	Dr.77218					1.28989	6.87339e-08	1.43088	3.09732e-36
1952758	zgc:63466	Zgc:63466	Dr.80350					2.61786	1.6171e-10	2.9213	4.12987e-36
1937417	tnnt3a	Troponin T3a, skeletal, fast	Dr.10335					-1.52334	5.59585e-07	-1.70878	4.42959e-36
1939619	crygm2b	Crystallin, gamma M2b	Dr.116427					-2.85025	2.18073e-09	-4.48974	6.19146e-36
1956069	pura	Purine-rich element binding protein A	Dr.85924			-1.24262	7e-05	-1.85196	8.74271e-12	-2.04353	6.36746e-36
1945854	foxq1	Forkhead box Q1	Dr.25810							-2.10126	8.62806e-36
1957332	Dr.9013	Transcribed locus	Dr.9013					-2.46583	2.05509e-11	-2.16164	9.41663e-36
1955807	hoxd13a	Homeo box D13a	Dr.85391					1.63801	3.28648e-26	1.53532	9.71682e-36
1956652	cd36	CD36 antigen	Dr.87300					1.57378	0	1.56879	9.79451e-36
1948129	vsx1	Visual system homeobox 1 homolog, chx10-like	Dr.558					-2.04023	8.66445e-15	-1.91259	1.01321e-35
1952147	LOC563777	Similar to Proteasome-associated protein ECM29 homolog (Ecm29)	Dr.79457							1.59318	1.28956e-35
1946615	eef2k	Elongation factor-2 kinase	Dr.32643					-1.33159	2.48883e-09	-2.01204	1.37586e-35
1954363	jag2	Jagged 2	Dr.8287			1.25986	2e-05	1.49898	4.162e-11	1.49957	1.60215e-35
1955240	Dr.84418	Transcribed locus	Dr.84418					-1.88134	5.83569e-06	-2.44093	1.80693e-35
1947022	zgc:101594	Zgc:101594	Dr.36517					1.6118	6.86995e-14	1.92516	2.17121e-35
1951276	mycb	Myelocytomatosis oncogene b	Dr.78260					1.48509	1.47697e-42	1.7061	2.72384e-35
1939624	itm2bl	Integral membrane protein 2B, like	Dr.116457							-1.37776	2.97199e-35
1948441	wu:fk89f01	Wu:fk89f01	Dr.691					1.57258	7.05744e-12	2.24899	3.06563e-35
1946236	Dr.29649	Transcribed locus	Dr.29649							-2.11088	3.34626e-35
1947603	zgc:86757	Zgc:86757	Dr.436					1.5077	1.64114e-16	1.49626	3.45785e-35
1937652	wu:fc33h04	Wu:fc33h04	Dr.104956					2.24557	5.15397e-10	2.11172	3.69905e-35
1956756	Dr.87718	Transcribed locus, strongly similar to XP_688335.1 similar to bromodomain containing 8 (predicted) [Danio rerio]	Dr.87718					-4.52797	6e-05	-4.65076	5.07389e-35
1939892	sb:cb55	Sb:cb55	Dr.117532					-1.93672	3.83408e-11	-2.26799	5.25876e-35
1952052	zgc:92520	Zgc:92520	Dr.79317					1.70918	6.88768e-16	1.73235	6.01186e-35
1947995	timm50	Translocase of inner mitochondrial membrane 50 homolog (yeast)	Dr.5208			-1.21522	2e-05	1.30745	3.74449e-07	1.4771	7.29517e-35
1938307	LOC798123	Hypothetical protein LOC798123	Dr.107566					1.39914	0.0001	1.40911	7.30519e-35
1951718	gtf3aa	General transcription factor IIIAa	Dr.78835			1.19665	4.64183e-06	2.07176	5.59275e-22	2.16456	8.47468e-35
1953304	wu:fj53a09	Wu:fj53a09	Dr.81171					-1.98158	5.48977e-07	-2.44935	8.79403e-35
1944157	wu:fb14b11	Wu:fb14b11	Dr.13965					2.8547	1.34494e-10	2.16627	1.05318e-34
1949380	hoxb5b	Homeo box B5b	Dr.75783							-1.25596	1.12964e-34
1944040	Dr.13538	Transcribed locus	Dr.13538					-1.91752	9.49716e-07	-2.38064	1.76239e-34
1950962	im:7139256	Im:7139256	Dr.77834					1.80662	3.39896e-10	2.42786	2.1394e-34
1937828	nploc4	Nuclear protein localization 4 homolog (S. cerevisiae)	Dr.10558					1.33851	1.69632e-07	1.49623	2.16566e-34
1940958	wu:fb95b07	Wu:fb95b07	Dr.121794					-1.77312	1e-05	-1.87842	2.60045e-34
1952292	LOC402847	Hypothetical protein LOC402847	Dr.79676			-1.38364	5.04697e-06	-2.28878	2.75232e-09	-1.9773	2.82585e-34
1941894	Dr.123856	Transcribed locus	Dr.123856					-2.91207	1.13136e-12	-2.18414	2.8814e-34
1945348	fabp7a	Fatty acid binding protein 7, brain, a	Dr.20850			-1.42792	5.55267e-11	-1.42074	1.00141e-37	-1.34908	2.97537e-34
1947485	ldha	Lactate dehydrogenase A4	Dr.4212			1.38242	1.43457e-10	-1.33501	4.22295e-06	-2.15173	3.33518e-34
1949958	LOC553371	Hypothetical protein LOC553371	Dr.76499			-1.47373	1.44865e-14	-1.80352	5.77895e-42	-1.99287	3.37626e-34
1954601	Dr.83277	Transcribed locus	Dr.83277					-2.05285	2.49323e-07	-2.2385	4.10842e-34
1938168	tmem107	Transmembrane protein 107	Dr.106814					-1.87176	6.55119e-11	-2.16091	4.14921e-34
1942148	zgc:153058	Zgc:153058	Dr.12509					1.38155	1.4291e-06	1.6908	4.44239e-34
1953088	wu:fj20a04	Wu:fj20a04	Dr.80832							-1.94775	4.80259e-34
1950780	wu:fb83d05	Wu:fb83d05	Dr.77565					-3.57412	6.22279e-16	-4.09186	5.53645e-34
1938207	wu:fj40g07	Wu:fj40g07	Dr.107028					-1.81583	1e-05	-2.11037	5.53826e-34
1944376	Dr.140902	Transcribed locus	Dr.140902							-2.01132	8.15898e-34
1949517	def	Digestive-organ expansion factor	Dr.75940					1.41484	7.40388e-07	1.66253	8.93461e-34
1939917	LOC562002	Similar to testican 3	Dr.117640					-1.42193	2.02063e-12	-1.42848	8.99414e-34
1943097	calm1b	Calmodulin 1b	Dr.132819					-1.51604	1.88268e-16	-1.30283	9.36861e-34
1940838	Dr.121489	Transcribed locus, strongly similar to NP_066407.1 histone family, member B [Homo sapiens]	Dr.121489			-1.29283	4.29112e-08			1.87422	1.00232e-33
1957054	dact1	Dapper homolog 1, antagonist of beta-catenin (xenopus)	Dr.88844					1.52427	5.27085e-12	1.35435	1.09995e-33
1939437	zgc:101613	Zgc:101613	Dr.115768					-1.27625	1.50467e-07	-1.4642	1.22206e-33
1945276	nudc	Nuclear distribution gene C homolog	Dr.19967			-1.29743	6.27148e-20			1.37378	1.58628e-33
1950224	sb:cb542	Sb:cb542	Dr.76834					1.60866	6.94573e-18	1.49634	2.13188e-33
1958013	spop	Speckle-type POZ protein	Dr.97114					1.40392	2.93733e-08	1.36715	2.22497e-33
1943301	zgc:92097	Zgc:92097	Dr.133138					1.70551	2.88085e-31	1.53137	2.59015e-33
1950964	wu:fc02e04	Wu:fc02e04	Dr.77837					2.4585	6e-05	2.64034	2.8319e-33
1945986	Dr.27078	Transcribed locus, strongly similar to XP_001341461.1 similar to homeodomain-only protein, partial [Danio rerio]	Dr.27078					1.81685	5.97936e-06	1.89222	2.94596e-33
1956600	zgc:85680	Zgc:85680	Dr.87070			1.72951	4.2982e-13	-2.42668	1.46527e-23	-3.26972	3.04165e-33
1943933	crygm2d8	Crystallin, gamma M2d8	Dr.134711					-2.69427	2.31724e-10	-3.96229	3.82736e-33
1950579	zgc:66165	Zgc:66165	Dr.77291			-1.55078	3.27919e-34	1.45238	2.38693e-09	1.6772	4.49339e-33
1946272	zgc:92720	Zgc:92720	Dr.29899					-1.99665	2.67674e-07	-2.6128	4.99519e-33
1938254	wu:fb70a09	Wu:fb70a09	Dr.107277			-1.34893	1.43169e-17	-2.47977	7.11055e-21	-2.39643	5.99287e-33
1947293	kbtbd10	Kelch repeat and BTB (POZ) domain containing 10	Dr.3984					1.36147	2.20344e-08	1.50047	7.43274e-33
1955067	zgc:56466	Zgc:56466	Dr.84051					-1.89698	1.90308e-21	-1.89536	8.08349e-33
1955151	LOC100003341	Hypothetical protein LOC100003341	Dr.84263					-1.89084	2e-05	-2.58548	8.12798e-33
1945826	wu:fa04d06	Wu:fa04d06	Dr.25381					1.81568	5.2118e-06	2.11273	8.56639e-33
1938330	abi1	Abl-interactor 1	Dr.107659					2.20074	8.69481e-34	1.43898	8.87241e-33
1950948	wu:fj62h11	Wu:fj62h11	Dr.77819			1.1704	4.67512e-06			-1.40924	1.27904e-32
1946605	unc45b	Unc-45 homolog B (C. elegans)	Dr.32617					1.41741	2.23367e-07	1.67332	1.34358e-32
1946351	myf6	Myogenic factor 6	Dr.30442					2.12637	0	1.43753	1.5288e-32
1937439	LOC561162	Hypothetical LOC561162	Dr.103979					-1.71001	1e-05	-1.97107	1.57946e-32
1949498	LOC564830	Hypothetical LOC564830	Dr.75918					-1.48664	2.33484e-09	-1.58628	1.85616e-32
1940749	LOC100000553	Similar to furinA preproprotein	Dr.121018					2.58528	1.12526e-12	2.40592	3.15444e-32
1947709	si:dkeyp-27e10.4	Si:dkeyp-27e10.4	Dr.45821					-1.74201	3e-05	-1.86081	3.2328e-32
1939056	rpl27	Ribosomal protein L27	Dr.114343							1.56907	3.41781e-32
1951990	surf6l	Surfeit 6-like	Dr.79220					1.81244	2.63717e-07	1.86823	3.92956e-32
1956221	CH211-69I14.7	Novel protein similar to vertebrate pannexin 1 (PANX1)	Dr.86191					-2.0582	5.50315e-08	-2.81485	4.48906e-32
1951838	cav2	Caveolin 2	Dr.79003					1.31005	1.66926e-07	1.57933	4.63358e-32
1940833	zgc:110829	Zgc:110829	Dr.121466					-1.78737	4.62901e-06	-2.49362	4.66838e-32
1949271	mylip	Myosin regulatory light chain interacting protein	Dr.75665					1.60343	2.43117e-07	1.96678	5.15744e-32
1945860	zgc:64133	Zgc:64133	Dr.25868					-1.28557	4e-05	-1.43186	5.74258e-32
1940330	gmnn	Geminin, DNA replication inhibitor	Dr.119358					1.31402	9.28029e-10	1.5377	5.97473e-32
1956662	snrk	SNF related kinase	Dr.87325					-3.42115	5.00258e-12	-2.85728	6.10052e-32
1943203	mef2d	Myocyte enhancer factor 2d	Dr.132977			1.19931	4e-05	2.09558	9.228e-09	1.92619	7.58846e-32
1957159	insm1a	Insulinoma-associated 1a	Dr.89371							-2.20011	8.30316e-32
1941786	Dr.123581	Transcribed locus	Dr.123581					-3.53917	2.42312e-15	-3.88395	8.56244e-32
1954208	Dr.82632	Transcribed locus	Dr.82632					-2.00123	6.08883e-07	-2.2323	1.48586e-31
1957422	Dr.90576	Transcribed locus	Dr.90576							-1.87865	1.58626e-31
1948587	si:ch211-154o6.6	Si:ch211-154o6.6	Dr.73909					-1.14268	9.362e-06	-1.2106	1.62616e-31
1950800	wu:fb93g03	Wu:fb93g03	Dr.77595					-1.58364	9.31512e-07	-1.91463	1.89387e-31
1952766	zgc:56109	Zgc:56109	Dr.80360					-1.92518	3.94717e-16	-1.84595	2.02007e-31
1945361	zgc:55943	Zgc:55943	Dr.20974					-1.6519	3.57777e-08	-1.57672	2.96344e-31
1952054	wu:fj23b10	Wu:fj23b10	Dr.79319							1.43205	3.42663e-31
1946457	wu:fc56a06	Wu:fc56a06	Dr.31478			-1.31591	2.89409e-08	-1.69711	4e-05	-1.84844	3.48007e-31
1944585	wu:fb14g01	Wu:fb14g01	Dr.1484					-2.44077	2.33765e-10	-2.55452	3.56555e-31
1952775	wu:fi03h07	Wu:fi03h07	Dr.80373							2.3686	3.76432e-31
1948148	oct1	Octamer-binding transcription factor 1	Dr.569			1.23309	2.07992e-14	1.64518	6.51863e-11	1.84285	4.05259e-31
1944486	crx	Cone-rod homeobox	Dr.14325					-1.64326	4.80837e-11	-1.52641	4.97357e-31
1942367	Dr.127909	Transcribed locus, moderately similar to XP_001110561.1 similar to nucleolar protein 5A [Macaca mulatta]	Dr.127909					1.91999	7.92032e-07	2.29235	5.57374e-31
1946578	wu:fb15e04	Wu:fb15e04	Dr.32406					-2.72515	1.34945e-10	-3.33686	5.57585e-31
1949338	zgc:56239	Zgc:56239	Dr.75740					-1.38879	7.29452e-08	-1.46434	6.35558e-31
1956037	zgc:136569	Zgc:136569	Dr.85861					-1.81032	2.56571e-06	-2.57547	6.90805e-31
1946544	zgc:136449	Zgc:136449	Dr.32141					1.40829	5.03855e-09	1.7176	7.27323e-31
1945039	wu:fb36d12	Wu:fb36d12	Dr.17984					2.20992	5.92551e-10	2.37763	7.61741e-31
1954011	cry5	Cryptochrome 5	Dr.82314					4.1641	4.6687e-31	4.5815	8.00194e-31
1938227	wu:fj58c09	Wu:fj58c09	Dr.107117			1.42863	1.74291e-23	-2.16674	1.49439e-23	-3.53975	8.01526e-31
1951379	fli1a	Friend leukemia integration 1a	Dr.78408					1.47407	2e-05	1.50952	8.25254e-31
1947582	LOC553384	Hypothetical protein LOC553384	Dr.43301			-1.15156	7e-05	1.31431	1.38131e-11	1.38458	8.49905e-31
1947397	zgc:114104	Zgc:114104	Dr.41101					-1.92217	1.66457e-06	-2.05014	8.65947e-31
1951351	dedd1	Death effector domain-containing 1	Dr.78368			1.31195	2e-05	-2.12708	2.37108e-11	-3.13309	9.79418e-31
1945076	nrarpb	Notch-regulated ankyrin repeat protein b	Dr.18260					-2.48502	4.90104e-10	-4.00442	9.93497e-31
1955008	zgc:64214	Zgc:64214	Dr.83940			1.14763	1.52649e-09			1.43569	1.01458e-30
1940863	wu:fj35a03	Wu:fj35a03	Dr.121582					-2.55734	1.92044e-09	-2.18827	1.06793e-30
1951814	wu:fc50g04	Wu:fc50g04	Dr.78973					-2.88899	9.53509e-11	-2.18527	1.08572e-30
1950284	si:dkey-49m19.1	Si:dkey-49m19.1	Dr.76914							-1.84897	1.11717e-30
1954228	LOC797545	Hypothetical protein LOC797545	Dr.82663					-1.57126	1.02152e-06	-1.74822	1.12522e-30
1954404	fgf1	Fibroblast growth factor 1	Dr.82932					1.44876	3.82303e-10	2.085	1.20864e-30
1956739	wu:fe16f09	Wu:fe16f09	Dr.87644					-2.27204	7.77634e-10	-2.25189	1.54288e-30
1945895	prph	Peripherin	Dr.263					-1.44557	3.8108e-09	-1.79916	1.57587e-30
1948521	mapk14a	Mitogen-activated protein kinase 14a	Dr.72252					1.59164	0	1.36169	1.92873e-30
1944908	zgc:91975	Zgc:91975	Dr.17154			-1.2071	2.06856e-06			-1.49576	2.07652e-30
1944726	dlx4a	Distal-less homeobox gene 4a	Dr.158					-1.71597	2.14264e-12	-1.85343	2.12725e-30
1953267	rps6kal	Ribosomal protein S6 kinase, like	Dr.811			1.17207	1.04031e-06	1.38819	1.27157e-11	1.36203	2.20818e-30
1946425	zgc:73341	Zgc:73341	Dr.31188					-1.76462	1.86786e-11	-2.12496	2.39403e-30
1953812	wu:fk54d07	Wu:fk54d07	Dr.81961					-1.83317	1.12036e-06	-2.14849	2.64558e-30
1947842	alas1	Aminolevulinate, delta-, synthetase 1	Dr.4829					1.38771	1.70409e-11	1.53514	2.68221e-30
1953344	vamp1	Vesicle-associated membrane protein 1	Dr.81227							-1.94306	3.26415e-30
1945739	ddx18	DEAD (Asp-Glu-Ala-Asp) box polypeptide 18	Dr.24235					1.38519	2.53244e-08	1.78857	3.58075e-30
1952116	LOC100005261	Hypothetical protein LOC100005261	Dr.79413					2.3473	2.1327e-08	2.31992	3.86961e-30
1949607	wu:fj36c11	Wu:fj36c11	Dr.7605			-1.53306	2.05022e-07	-1.97167	1.32528e-07	-2.20091	5.19184e-30
1952455	nfkbiaa	Nuclear factor of kappa light polypeptide gene enhancer in B-cells inhibitor, alpha a	Dr.79912					2.4792	4.42117e-18	3.50823	5.46803e-30
1941114	Dr.122135	Transcribed locus, weakly similar to NP_001037299.1 superoxide dismutase [Bombyx mori]	Dr.122135			-1.49638	3e-05	-2.06653	9.87825e-08	-2.05465	5.94152e-30
1957757	zgc:92434	Zgc:92434	Dr.9243					1.56861	4.1173e-12	1.70229	5.95049e-30
1951486	wu:fd16a12	Wu:fd16a12	Dr.78552			1.32955	1.9823e-07	1.55262	4.76521e-10	1.50068	5.98151e-30
1949820	utp11l	UTP11-like, U3 small nucleolar ribonucleoprotein (yeast)	Dr.76325							1.43614	6.17578e-30
1957732	Dr.92325	Transcribed locus, strongly similar to NP_996959.1 protein LOC404608 [Danio rerio]	Dr.92325							-2.7273	7.04988e-30
1951081	mpz	Myelin protein zero	Dr.78005					-2.27325	6.55166e-33	-1.7334	7.20218e-30
1952506	wu:fe11b02	Wu:fe11b02	Dr.79981					3.05135	1e-05	7.13411	7.32507e-30
1946378	Dr.30688	Transcribed locus	Dr.30688			-1.54474	5.67986e-06	-1.85475	0.0001	-2.14997	7.84199e-30
1956649	wnt16	Wingless-type MMTV integration site family, member 16	Dr.87285			1.42398	1.51038e-21	1.69388	0	1.67798	8.23642e-30
1946269	zgc:92072	Zgc:92072	Dr.29881					-1.90641	7.68961e-06	-2.01607	8.29977e-30
1938890	Dr.11368	Transcribed locus	Dr.11368					-2.63878	4.50959e-14	-2.33813	9.95474e-30
1946307	zgc:101047	Zgc:101047	Dr.3019					1.47948	5.13511e-12	1.622	1.01132e-29
1949521	rpl12	Ribosomal protein L12	Dr.75945							1.40852	1.18353e-29
1944635	rad51	RAD51 homolog (RecA homolog, E. coli) (S. cerevisiae)	Dr.1514					1.39701	3.23751e-15	1.43226	1.33997e-29
1955040	serac1	Serine active site containing 1	Dr.83995							-1.61651	1.35455e-29
1938163	wu:fi31h03	Wu:fi31h03	Dr.106796					-1.53422	1.36356e-10	-1.5919	1.43164e-29
1956261	LOC795838	Hypothetical protein LOC795838	Dr.86270					-1.82417	1e-05	-1.99419	1.45341e-29
1949096	wu:fa04e07	Wu:fa04e07	Dr.75451					1.94541	3.41776e-06	2.38605	1.5882e-29
1937356	ogfod1	2-oxoglutarate and iron-dependent oxygenase domain containing 1	Dr.101715							1.53644	1.64286e-29
1958001	sh3gl2	SH3-domain GRB2-like 2	Dr.96738							-1.39317	1.701e-29
1949986	slc25a43	Solute carrier family 25, member 43	Dr.76536					1.73111	3.15296e-22	1.49648	1.73232e-29
1951212	zgc:101814	Zgc:101814	Dr.78169					1.74952	1.51715e-08	2.33221	1.81142e-29
1955136	zgc:158242	Zgc:158242	Dr.84225							1.55461	2.00057e-29
1946775	zgc:92191	Zgc:92191	Dr.33969					-3.81005	3.31527e-32	-5.41417	2.0309e-29
1940459	zgc:85678	Zgc:85678	Dr.119833			-1.25008	1.75711e-07			1.46993	2.13982e-29
1946047	pard6gb	Par-6 partitioning defective 6 homolog gamma B (C. elegans)	Dr.27686					1.54861	3.65425e-17	1.39934	3.07687e-29
1946581	si:dkey-42i9.4	Si:dkey-42i9.4	Dr.32436			1.45777	4.75839e-08	-1.33929	1.04372e-10	-1.52939	3.16047e-29
1942346	Dr.127434	Transcribed locus	Dr.127434					1.76341	9.1693e-06	1.90416	3.178e-29
1942260	hsf2	Heat shock factor 2	Dr.12595					1.87661	9.50593e-07	1.77834	3.1883e-29
1950270	efemp2	EGF-containing fibulin-like extracellular matrix protein 2	Dr.76894					1.42286	4.5154e-07	1.80671	5.04417e-29
1942481	sb:cb181	Sb:cb181	Dr.129708			2.1037	1.28828e-06	3.90062	4.39499e-06	6.52025	5.26638e-29
1950013	rgs7	Regulator of G-protein signalling 7	Dr.76567					-1.87455	3.94749e-21	-1.76146	5.62957e-29
1951678	gcnt4	Glucosaminyl (N-acetyl) transferase 4, core 2	Dr.78782			1.29938	1.24064e-08	1.82647	3.55374e-15	1.80774	5.78862e-29
1946311	rtn4r	Reticulon 4 receptor	Dr.30202					2.10277	7.99481e-08	1.96728	5.99438e-29
1955350	Dr.84597	Transcribed locus	Dr.84597					-2.52486	7.73436e-11	-2.22676	7.46435e-29
1939777	wu:fc03a11	Wu:fc03a11	Dr.117116			-1.36594	2.30401e-07			-1.55982	7.59007e-29
1953034	zgc:101113	Zgc:101113	Dr.80746			1.46308	1.21268e-14	1.49003	2.65476e-08	1.33271	7.62544e-29
1939629	LOC100002541	Hypothetical protein LOC100002541	Dr.116475							1.51572	7.92894e-29
1948402	zgc:136956	Zgc:136956	Dr.67666					-2.05344	8.71532e-08	-2.11592	7.97151e-29
1943178	zgc:63617	Zgc:63617	Dr.132934					2.03075	1.54384e-06	2.54571	8.07668e-29
1951209	pvalb7	Parvalbumin 7	Dr.78166					-1.43865	2.66062e-14	-1.52174	9.42549e-29
1939613	zgc:92724	Zgc:92724	Dr.116415					-3.18127	3.80854e-08	-4.72624	1.0004e-28
1943949	Dr.134753	Transcribed locus	Dr.134753							2.13188	1.03207e-28
1949066	LOC553494	Hypothetical protein LOC553494	Dr.75414					1.44208	1.81338e-12	1.55973	1.215e-28
1938991	LOC565611	Similar to ReO_6	Dr.114146					-1.67333	3e-05	-2.12883	1.25599e-28
1956567	chrnd	Cholinergic receptor, nicotinic, delta polypeptide	Dr.87							1.34073	1.31808e-28
1948582	wu:fj19b07	Wu:fj19b07	Dr.7375							1.69261	1.37159e-28
1952251	zcchc9	Zinc finger, CCHC domain containing 9	Dr.79609							1.57568	1.80049e-28
1943621	zgc:77409	Zgc:77409	Dr.133674					-1.61814	6.07036e-09	-1.8756	1.98997e-28
1941743	Dr.123461	Transcribed locus	Dr.123461							2.7987	2.16352e-28
1955278	zgc:110717	Zgc:110717	Dr.84480			-1.22822	8.89527e-07			1.48971	2.1661e-28
1938063	zgc:100959	Zgc:100959	Dr.106411					2.76802	5.85923e-14	2.96514	2.19536e-28
1942809	zgc:92417	Zgc:92417	Dr.13238			1.27839	1.67585e-18			-1.36283	2.30908e-28
1942492	fos	V-fos FBJ murine osteosarcoma viral oncogene homolog	Dr.12986			1.36963	4.35646e-07	5.09721	4.64994e-14	5.3466	2.46887e-28
1938751	LOC100002653	Hypothetical protein LOC100002653	Dr.112332					-3.2521	1.91141e-10	-2.99071	2.78835e-28
1951847	wu:fc54b08	Wu:fc54b08	Dr.79013					2.0566	4.72445e-08	2.34696	2.89993e-28
1946256	rlbp1	Retinaldehyde binding protein 1	Dr.29773					-2.22188	2.13981e-08	-2.34427	2.96174e-28
1942548	sb:cb439	Sb:cb439	Dr.1309					2.55201	1.47162e-11	2.15652	3.2453e-28
1948142	atoh1a	Atonal homolog 1a	Dr.566							-1.56458	3.62446e-28
1941599	Dr.123154	Transcribed locus, strongly similar to XP_001098800.1 similar to guanine nucleotide binding protein (G protein), gamma 7 [Macaca mulatta]	Dr.123154							1.66342	4.06368e-28
1946549	zgc:91897	Zgc:91897	Dr.32160					3.50006	2e-05	8.76586	4.07952e-28
1952545	zgc:114108	Zgc:114108	Dr.80040			-1.41385	3e-05	-1.89802	7.42528e-09	-2.14905	4.35851e-28
1953532	Dr.81496	Transcribed locus	Dr.81496					-1.53766	3.51206e-11	-1.70843	4.36164e-28
1947815	wdr36	WD repeat domain 36	Dr.4799							1.58754	4.49789e-28
1954609	pycard	PYD and CARD domain containing	Dr.8329					-1.66339	2.90579e-30	-1.25671	5.15393e-28
1946642	zgc:92242	Zgc:92242	Dr.32809					-1.3353	4.09893e-08	-1.42012	6.13953e-28
1951566	chys1	Carbohydrate (chondroitin) synthase 1	Dr.78655					2.01185	8.45463e-15	2.15802	6.1436e-28
1951060	bysl	Bystin-like	Dr.77976							1.40581	6.29188e-28
1951611	prg4	Proteoglycan 4	Dr.78705					1.98661	9.27722e-07	1.9602	6.93185e-28
1956656	dph5	DPH5 homolog (S. cerevisiae)	Dr.87310							1.66948	6.96703e-28
1941153	wu:fi29f12	Wu:fi29f12	Dr.122229					2.02798	2.63583e-06	2.23251	7.39719e-28
1955997	zgc:92705	Zgc:92705	Dr.85767			2.20718	1e-05			-3.11829	7.4895e-28
1940708	zgc:101901	Zgc:101901	Dr.120799					-1.45736	2.25907e-09	-1.84519	8.37973e-28
1937843	wu:fj43c10	Wu:fj43c10	Dr.105609					-2.22454	5.14561e-09	-2.41959	1.13023e-27
1942783	wu:fb79g11	Wu:fb79g11	Dr.132348					1.78597	8.1686e-06	2.23267	1.22429e-27
1940300	onecut1	One cut domain, family member 1	Dr.119167							-1.76356	1.38206e-27
1940760	wu:fb48e04	Wu:fb48e04	Dr.12108					-1.43819	3.82466e-10	-1.50125	1.50224e-27
1953406	tmsb	Thymosin, beta	Dr.81294					-1.29608	8.94944e-06	-1.45151	1.54094e-27
1949791	ef1	ETS-related factor1	Dr.76289					1.73537	3.87608e-12	1.8321	1.5434e-27
1949273	zgc:66438	Zgc:66438	Dr.75667					-1.69505	6.17474e-23	-1.54234	1.78899e-27
1947682	krit1	KRIT1, ankyrin repeat containing	Dr.4553					-1.30908	2.77252e-11	-1.37941	2.03235e-27
1951564	odc1	Ornithine decarboxylase 1	Dr.78653					1.72162	3.34982e-24	1.93881	2.35333e-27
1948426	rac3	Ras-related C3 botulinum toxin substrate 3 (rho family, small GTP binding protein Rac3)	Dr.6811			-1.1559	4.95298e-09	-1.25227	4.14909e-11	-1.25002	2.56799e-27
1953809	Dr.81956	Transcribed locus	Dr.81956			-1.42052	4.72562e-09	-2.22346	7.65665e-10	-2.08409	2.68662e-27
1937547	wu:fk34f03	Wu:fk34f03	Dr.104587					-2.49623	1.06093e-13	-2.26306	2.71577e-27
1939362	rae1	RAE1 RNA export 1 homolog (S. pombe)	Dr.115501			-1.21386	1.11763e-09	1.23357	2e-05	1.35322	2.83514e-27
1948829	zgc:55375	Zgc:55375	Dr.75129					-2.80041	1.19903e-34	-2.74661	2.86503e-27
1949349	shhb	Sonic hedgehog b	Dr.75752							-1.46811	3.12901e-27
1946163	wu:fb17g12	Wu:fb17g12	Dr.2885							1.23495	3.17989e-27
1940313	LOC799633	Hypothetical protein LOC799633	Dr.119239							2.0389	3.21819e-27
1956884	LOC100006369	Hypothetical protein LOC100006369	Dr.883			-1.68118	2.87699e-12	2.01185	2.29689e-07	2.31353	3.28179e-27
1948264	rnu3ip2	RNA, U3 small nucleolar interacting protein 2	Dr.6359							1.75647	3.5111e-27
1945708	wu:fb57f08	Wu:fb57f08	Dr.23725			3.92588	1.64873e-11	6.93134	7.69043e-07	8.6287	3.63417e-27
1941390	per2	Period homolog 2 (Drosophila)	Dr.122706					4.77159	1.43448e-18	4.89892	3.8985e-27
1944983	wu:fc60a10	Wu:fc60a10	Dr.17624					2.15112	1.39213e-20	2.07468	4.50386e-27
1945021	topbp1	Topoisomerase (DNA) II binding protein 1	Dr.1783					1.3102	1.05113e-06	1.4078	4.51761e-27
1941386	Dr.122698	Transcribed locus	Dr.122698					-2.2364	1.92945e-09	-2.07638	4.53825e-27
1943263	zgc:103635	Zgc:103635	Dr.133079					-2.07056	1.82156e-08	-2.52987	4.95693e-27
1954450	Dr.83019	Transcribed locus	Dr.83019							-1.29537	5.55534e-27
1948799	cfb	Complement factor B	Dr.75096					-1.28711	6.89056e-06	-1.52407	5.66982e-27
1946124	LOC794906	Similar to DMbeta1	Dr.28459					-1.92032	1.59948e-16	-1.97088	5.82543e-27
1955016	purb	Purine-rich element binding protein B	Dr.83952							2.21486	6.20494e-27
1950709	socs6l	Suppressor of cytokine signaling 6, like	Dr.77461					-1.28552	1.51772e-06	-1.35668	6.82434e-27
1945639	Dr.23237	Transcribed locus	Dr.23237			-1.70899	6.8281e-06	-8.21203	8.43702e-14	-7.93218	7.0405e-27
1938103	wu:fe26g04	Wu:fe26g04	Dr.106526					2.5136	3.39019e-11	2.91633	7.47346e-27
1955622	zgc:110063	Zgc:110063	Dr.85020			-1.42391	4.76419e-10	-1.52649	1.73102e-17	-1.6581	8.3989e-27
1951874	wu:fc56c11	Wu:fc56c11	Dr.79044					-2.43554	7.93786e-08	-2.65602	9.13862e-27
1948048	eif4e1a	Eukaryotic translation initiation factor 4e 1a	Dr.5294					1.59251	6.74161e-15	1.58943	9.2441e-27
1949866	LOC556642	Similar to TruB pseudouridine synthase-like protein 1	Dr.76382			-1.23738	1.15596e-07	1.34842	7.71284e-06	1.61485	1.11126e-26
1945085	snrpc	Small nuclear ribonucleoprotein polypeptide C	Dr.18318							1.26684	1.1494e-26
1938152	zgc:63827	Zgc:63827	Dr.106741					1.60679	7.1789e-13	1.53219	1.20573e-26
1949641	LOC799492	Similar to Creatine kinase, mitochondrial 2 (sarcomeric)	Dr.76092					-2.32225	7.2075e-09	-2.78204	1.29465e-26
1939860	dcp2	DCP2 decapping enzyme homolog (S. cerevisiae)	Dr.117411					-1.78765	1.67939e-32	-1.63	1.32545e-26
1956723	Dr.87566	Transcribed locus	Dr.87566					-1.66347	7e-05	-2.08219	1.40446e-26
1956809	LOC556703	Novel slow skeletal troponin T family protein	Dr.87966					-2.74919	4.32157e-11	-4.02404	1.4137e-26
1953014	LOC793364	Hypothetical protein LOC793364	Dr.80714					-2.12642	1.04492e-07	-2.69199	1.48227e-26
1946290	LOC100000609	Similar to general transcription factor IIIC, polypeptide 4, 90kDa	Dr.30055					1.68974	6.02109e-07	1.75967	1.49556e-26
1949345	orc6l	Origin recognition complex, subunit 6 homolog-like (yeast)	Dr.75748							1.44279	1.55795e-26
1952133	wu:fc76h12	Wu:fc76h12	Dr.79435							1.8528	1.59831e-26
1953992	wu:fl20f09	Wu:fl20f09	Dr.82277					-1.94225	7.95553e-06	-1.75657	1.62472e-26
1950827	ddx49	DEAD (Asp-Glu-Ala-Asp) box polypeptide 49	Dr.77634					1.57169	0	1.63423	1.7866e-26
1954211	sst3	Somatostatin 3	Dr.82638					-2.18388	1.47582e-29	-2.1187	1.81177e-26
1946577	zgc:92061	Zgc:92061	Dr.32396							-1.39611	1.88572e-26
1957678	zgc:153409	Zgc:153409	Dr.91965					-2.47461	0	-1.7927	2.03213e-26
1947538	LOC560054	Similar to B-cell lymphoma/leukaemia 11B	Dr.42859					-3.29775	3.56829e-15	-2.69655	2.34581e-26
1948794	chrna1	Cholinergic receptor, nicotinic, alpha polypeptide 1	Dr.75091					1.20592	3e-05	1.30982	2.38681e-26
1951760	glud1a	Glutamate dehydrogenase 1a	Dr.78891					-1.54207	3.49875e-15	-1.45371	2.45841e-26
1940601	pfkm	Phosphofructokinase, muscle	Dr.120422					-1.56565	5e-05	-2.44357	2.57297e-26
1954480	zgc:153696	Zgc:153696	Dr.83081			-1.32632	6.35791e-09	-1.55652	5.5672e-08	-1.55033	2.86906e-26
1957904	klf11b	Kruppel-like factor 11b	Dr.9448					2.19756	2.51998e-16	2.25887	2.90727e-26
1953776	CH211-89F7.1	Hypothetical LOC558964	Dr.81910					1.73636	2e-05	1.94499	2.99188e-26
1955621	Dr.85019	Transcribed locus, strongly similar to XP_705298.1 hypothetical protein XP_700206 [Danio rerio]	Dr.85019					-3.44921	2.56997e-18	-2.93139	3.00588e-26
1954195	wu:fj32d07	Wu:fj32d07	Dr.82612							-1.85946	3.07072e-26
1949478	rrp15	Ribosomal RNA processing 15 homolog (S. cerevisiae)	Dr.75896					1.79443	5.873e-06	2.16204	3.10617e-26
1947959	wu:fb08g12	Wu:fb08g12	Dr.51536							1.62843	3.19423e-26
1950305	nudt1	Nudix (nucleoside diphosphate linked moiety X)-type motif 1	Dr.76941							1.59605	3.41571e-26
1940063	zgc:112378	Zgc:112378	Dr.118261					-2.28284	1.0261e-07	-2.31092	3.47441e-26
1955413	zgc:136926	Zgc:136926	Dr.84713					-1.59349	3.31763e-09	-1.66243	3.82092e-26
1950260	zgc:73351	Zgc:73351	Dr.76881			-1.18368	2.28104e-08	1.52927	2.68545e-41	1.89154	4.24253e-26
1952453	zgc:92039	Zgc:92039	Dr.79910					-1.32152	2e-05	-1.58662	4.62449e-26
1949594	sfrs5	Splicing factor, arginine/serine-rich 5	Dr.76029					1.93819	1.13223e-12	2.14867	4.87909e-26
1953004	dbx1a	Developing brain homeobox 1a	Dr.8070							-1.42817	5.28644e-26
1941682	Dr.123319	Transcribed locus	Dr.123319							-1.50187	5.31376e-26
1946780	fnbp1l	Formin binding protein 1-like	Dr.34028							1.94416	5.51773e-26
1938978	stap2	Signal-transducing adaptor protein-2	Dr.114062					-1.67259	0.0001	-1.8397	5.7581e-26
1942895	wu:fc48h10	Wu:fc48h10	Dr.132505					-2.12819	2.88395e-07	-2.06201	5.77412e-26
1956532	npffl	Neuropeptide FF-amide peptide precursor like	Dr.86921					-2.13779	1.35464e-08	-2.18711	6.09034e-26
1940169	wu:fj81e05	Wu:fj81e05	Dr.118658							3.04885	6.34751e-26
1948326	sh3bp5la	SH3-binding domain protein 5-like, a	Dr.6635							-1.36111	6.91338e-26
1950560	sb:cb474	Sb:cb474	Dr.77270					2.51494	2.22448e-10	2.70057	7.08962e-26
1950238	wu:fb30e12	Wu:fb30e12	Dr.76848					-1.59989	4.60372e-13	-2.1259	8.25744e-26
1938252	wu:fj82h06	Wu:fj82h06	Dr.107272					-1.67723	3e-05	-1.82706	8.65496e-26
1946565	cahz	Carbonic anhydrase	Dr.32297			-1.20858	4e-05	-1.63075	7.30743e-06	-1.99598	8.75097e-26
1948125	rplp0	Ribosomal protein, large, P0	Dr.55617					1.24394	1.84247e-19	1.46413	8.93604e-26
1937296	myca	Myelocytomatosis oncogene a	Dr.1			1.50321	9.84745e-33	1.26938	1.22916e-22	1.23493	9.20542e-26
1947616	zgc:158317	Zgc:158317	Dr.43865			1.2587	3.35431e-09			-1.77006	9.51996e-26
1950952	Dr.77823	Transcribed locus	Dr.77823					2.18782	7.13294e-08	2.08992	1.0071e-25
1953943	zgc:101687	Zgc:101687	Dr.82189			1.36223	9.50099e-10	1.49261	1.48926e-09	1.58162	1.01057e-25
1938474	si:ch211-237l4.7	Si:ch211-237l4.7	Dr.108339					-1.84176	2.01047e-17	-1.88488	1.17674e-25
1951700	LOC568537	Hypothetical LOC568537	Dr.78812					3.60817	1.24586e-10	3.47304	1.32038e-25
1941948	Dr.124061	Transcribed locus	Dr.124061							2.20589	1.33595e-25
1955041	zgc:92860	Zgc:92860	Dr.84							1.52251	1.35138e-25
1957229	Dr.89650	Transcribed locus	Dr.89650					-2.5461	2e-05	-2.77334	1.40401e-25
1940488	zgc:77058	Zgc:77058	Dr.119953			-1.27704	4.84935e-06	-2.03598	3.52847e-17	-2.44587	1.45135e-25
1939574	slc25a37	Solute carrier family 25, member 37	Dr.116247					6.15779	4.57081e-14	6.66332	1.49761e-25
1952946	hspe1	Heat shock 10kD protein 1 (chaperonin 10)	Dr.80622							1.4597	1.53706e-25
1951616	acsl4	Acyl-CoA synthetase long-chain family member 4	Dr.78711					1.71675	4.72305e-08	1.91739	1.58297e-25
1944156	gins3	GINS complex subunit 3	Dr.13962					1.3557	1.68578e-10	1.30026	1.61831e-25
1951586	mynn	Myoneurin	Dr.78679			1.16423	1.3879e-15	1.41692	1.59541e-13	1.39781	1.79106e-25
1942200	LOC566329	Hypothetical LOC566329	Dr.12559					-1.57065	6e-05	-1.83699	1.91673e-25
1944784	LOC558890	Hypothetical LOC558890	Dr.16289					-2.29857	1.43195e-18	-2.10201	2.06987e-25
1947883	LOC796145	Hypothetical protein LOC796145	Dr.48843							-1.8655	2.15411e-25
1943812	slc6a5	Solute carrier family 6 (neurotransmitter transporter, glycine), member 5	Dr.134229					-1.81812	1e-05	-1.88295	2.25702e-25
1938367	LOC100002585	Hypothetical protein LOC100002585	Dr.107799					2.36319	1.95939e-09	2.16998	2.46837e-25
1941075	zgc:55548	Zgc:55548	Dr.122051							-1.3229	2.49188e-25
1943035	gne	Glucosamine (UDP-N-acetyl)-2-epimerase/N-acetylmannosamine kinase	Dr.132714					1.60258	1.70835e-19	1.34869	2.70798e-25
1953359	wu:fj61b08	Wu:fj61b08	Dr.81243			1.25749	2.13648e-10			-1.23966	2.73946e-25
1940002	LOC100000877	Hypothetical protein LOC100000877	Dr.118068			-1.11128	5.63408e-06			1.18012	3.11363e-25
1952937	zgc:63489	Zgc:63489	Dr.80610					1.64581	7.10379e-11	1.74275	3.21595e-25
1943953	Dr.134761	Transcribed locus	Dr.134761					-2.38728	4.32185e-09	-2.01234	3.24226e-25
1951483	lima1	LIM domain and actin binding 1	Dr.78549			-1.22	2.0067e-15	-1.40401	6e-05	-1.49324	3.26957e-25
1948857	glulb	Glutamate-ammonia ligase (glutamine synthase) b	Dr.75165							1.32754	3.33254e-25
1949432	pea3	ETS-domain transcription factor pea3	Dr.75840			1.21365	4e-05	1.37441	2.03898e-18	1.37293	4.05826e-25
1943525	sap18	Sin3-associated polypeptide	Dr.13349							1.42816	4.43632e-25
1940636	zgc:64005	Zgc:64005	Dr.12056					-1.31411	1.71628e-07	-1.44603	4.46886e-25
1945911	bmi1b	B lymphoma Mo-MLV insertion region 1b	Dr.26463					-1.31494	4.294e-18	-1.35142	4.48352e-25
1957927	zgc:63977	Zgc:63977	Dr.95079					-1.54823	8.93628e-06	-1.65891	5.26651e-25
1946901	dtl	Denticleless homolog (Drosophila)	Dr.3526					1.69318	3.11093e-10	1.73277	6.00117e-25
1954116	zgc:64114	Zgc:64114	Dr.82488			1.7929	2.95091e-08	1.77691	4.06793e-11	1.61333	6.16058e-25
1943113	wu:fj54e12	Wu:fj54e12	Dr.132849					-1.36446	7.8905e-13	-1.69569	6.25435e-25
1956146	zgc:110674	Zgc:110674	Dr.86063					1.31161	2.54169e-12	1.4143	6.37542e-25
1938220	wu:fj53b07	Wu:fj53b07	Dr.107090					-2.05401	3.75582e-14	-2.6885	6.44123e-25
1950923	riok1	RIO kinase 1 (yeast)	Dr.77784							1.52765	6.45864e-25
1950735	vrk1	Vaccinia related kinase 1	Dr.77494					1.54834	4.52064e-21	1.83752	7.54698e-25
1947806	wu:fa94g04	Wu:fa94g04	Dr.4770					-2.28017	3.96518e-06	-2.69946	7.68307e-25
1956716	cx28.6	Connexin 28.6	Dr.87550					-1.67787	9.27244e-12	-2.04807	8.0755e-25
1942640	Dr.132093	Transcribed locus	Dr.132093					-2.22517	9.65847e-09	-2.37354	8.54695e-25
1938113	Dr.106573	Transcribed locus	Dr.106573					-2.27848	5.13603e-06	-2.52094	8.64092e-25
1945175	Dr.18900	Transcribed locus	Dr.18900					-1.36074	6.19828e-06	-1.58941	8.75097e-25
1943342	Dr.133197	Transcribed locus	Dr.133197					-1.96785	3.06942e-07	-2.04378	8.8624e-25
1942549	Dr.130910	Transcribed locus	Dr.130910			1.48816	1.20795e-06	1.7897	6e-05	2.2182	9.29587e-25
1948368	Dr.67253	Transcribed locus	Dr.67253							1.76724	1.05683e-24
1945083	si:ch211-245h7.2	Si:ch211-245h7.2	Dr.18311					1.366	1.56343e-07	1.83998	1.07108e-24
1958096	LOC555974	Similar to Mknk1 protein	Dr.99488					2.02619	2.62749e-07	1.8897	1.07248e-24
1939692	fez1	Fasciculation and elongation protein zeta 1 (zygin I)	Dr.116746					-1.74264	3e-05	-2.15528	1.19707e-24
1945486	im:7146717	Im:7146717	Dr.22101			-1.19384	6e-05	-1.60892	2e-05	-1.76145	1.23165e-24
1945082	lfng	Lunatic fringe homolog	Dr.1831					-1.34188	1e-05	-1.56624	1.31628e-24
1946776	lhx6	LIM homeobox 6	Dr.33994							-2.03037	1.32218e-24
1949650	pgam2	Phosphoglycerate mutase 2 (muscle)	Dr.76100					-1.48257	1.12522e-12	-1.83374	1.41268e-24
1957205	Dr.89553	Transcribed locus	Dr.89553					-1.77982	4.82483e-06	-2.29151	1.66687e-24
1956993	paqr8	Progestin and adipoQ receptor family member VIII	Dr.88639			-1.2146	3.09585e-06	-1.66289	2.50485e-27	-1.51099	1.80832e-24
1949218	h3f3a	H3 histone, family 3A	Dr.75603					1.23975	9.58715e-20	1.43851	1.97321e-24
1954503	LOC566886	Similar to hypoxia-inducible factor 2 alpha	Dr.83118					3.14064	1.88426e-10	3.88176	1.98137e-24
1949101	tbx16	T-box gene 16	Dr.75456					2.87091	0	2.5619	1.98475e-24
1944789	Dr.16319	Transcribed locus	Dr.16319			-1.64352	3.36187e-07	-2.14872	2.39989e-09	-2.06022	2.00913e-24
1952795	hk2	Hexokinase 2	Dr.80401					2.68944	1.37731e-24	2.55196	2.17748e-24
1954579	zgc:77246	Zgc:77246	Dr.83234							1.67502	2.23237e-24
1942667	tuba8l4	Tubulin, alpha 8 like 4	Dr.132186							2.03482	2.33018e-24
1938699	zgc:158673	Zgc:158673	Dr.111054					1.39075	9.75849e-06	1.4447	2.35739e-24
1952238	barhl2	BarH-like 2	Dr.79590					1.55649	2.43051e-10	1.46725	2.86333e-24
1955238	Dr.84416	Transcribed locus	Dr.84416							-2.2805	2.86748e-24
1953101	fam26b	Family with sequence similarity 26, member B	Dr.80852					-2.04973	1.0155e-16	-1.74295	3.02487e-24
1938296	elovl6	ELOVL family member 6, elongation of long chain fatty acids (yeast)	Dr.107502			-1.57535	0	-1.47614	3.68944e-11	-1.53986	3.48324e-24
1937692	zgc:63829	Zgc:63829	Dr.105084			-1.15705	3.49304e-06	-1.35018	2.64909e-11	-1.52771	3.72142e-24
1948527	wu:fa93c10	Wu:fa93c10	Dr.72337			-1.16996	7.37085e-09	1.40124	3.13404e-06	1.59258	4.17816e-24
1947818	si:ch211-237l4.2	Si:ch211-237l4.2	Dr.48022					-3.03315	5.52565e-11	-4.23652	4.28718e-24
1954766	smfn	Small fragment nuclease	Dr.83514			-1.33562	5.95034e-21			1.63436	4.29458e-24
1944288	zgc:112527	Zgc:112527	Dr.140640							1.34419	4.72985e-24
1943433	Dr.133344	Transcribed locus, weakly similar to XP_691088.1 similar to aspartyl (asparaginyl) beta hydroxylase [Danio rerio]	Dr.133344							-1.90142	4.83312e-24
1953923	zgc:73387	Zgc:73387	Dr.82158					-1.43868	1.3817e-15	-1.69603	4.97046e-24
1958089	wu:fk63e10	Wu:fk63e10	Dr.9920					-1.95986	1.55258e-08	-2.11793	5.52339e-24
1941428	strn3	Striatin, calmodulin binding protein 3	Dr.122778					1.70933	5e-05	1.70595	5.56702e-24
1948018	wu:fb68g12	Wu:fb68g12	Dr.524							1.71073	5.85141e-24
1941000	Dr.121890	Transcribed locus, weakly similar to NP_067009.1 pellucida glycoprotein 4 preproprotein [Homo sapiens]	Dr.121890							1.71921	6.00307e-24
1939781	noc3l	Nucleolar complex associated 3 homolog (S. cerevisiae)	Dr.117132					1.52541	6.98961e-17	1.47094	6.04469e-24
1941340	Dr.122611	Transcribed locus	Dr.122611					-1.25017	7e-05	-1.35133	6.12521e-24
1948949	gsnl1	Gelsolin, like 1	Dr.75268					-1.76742	5.92877e-14	-1.73808	6.48016e-24
1955137	prmt6	Protein arginine methyltransferase 6	Dr.84227			-1.69269	2.3596e-10			1.65753	6.49371e-24
1953019	pvalb5	Parvalbumin 5	Dr.80725					-2.86647	5.2444e-19	-3.71842	6.55566e-24
1957902	arl13b	ADP-ribosylation factor-like 13b	Dr.94425			-1.29791	3.02777e-10	-1.61129	8.11262e-16	-1.46622	6.6148e-24
1954179	fezf2	FEZ family zinc finger 2	Dr.82591			1.26419	1.08438e-06			1.42468	6.76093e-24
1953379	foxn4	Forkhead box N4	Dr.81266					-1.65158	4.57496e-20	-2.38082	8.19577e-24
1945667	mbd2	Methyl-CpG binding domain protein 2	Dr.23525			1.27789	8.43325e-06	1.83986	4.06659e-06	1.68959	8.65669e-24
1952230	ext1a	Exostoses (multiple) 1a	Dr.79578							1.67878	8.78137e-24
1952928	mest	Mesoderm specific transcript	Dr.8060					1.37513	1.43412e-10	1.57967	8.86895e-24
1950291	zgc:152751	Zgc:152751	Dr.76922					-1.21077	2.4681e-06	-1.39889	9.16133e-24
1942514	Dr.130195	Transcribed locus, weakly similar to XP_001175112.1 similar to pol protein, partial [Pan troglodytes]	Dr.130195							-1.66166	9.22316e-24
1945402	smyd1a	SET and MYND domain containing 1a	Dr.21307					-1.47687	1.48351e-15	-1.8391	9.23906e-24
1952706	wu:fj35g06	Wu:fj35g06	Dr.80269					-1.50403	4e-05	-1.9776	9.25123e-24
1950789	zgc:92476	Zgc:92476	Dr.77577					-1.25163	6e-05	-1.42021	9.33043e-24
1937938	wu:fc47b11	Wu:fc47b11	Dr.105941					-2.13942	4.19472e-09	-1.85286	9.47077e-24
1942678	hoxc11a	Homeo box C11a	Dr.132200					1.60831	5.57904e-32	1.27147	1.03398e-23
1944194	slc16a9b	Solute carrier family 16 (monocarboxylic acid transporters), member 9b	Dr.140314							-1.68945	1.05589e-23
1945211	raraa	Retinoic acid receptor, alpha a	Dr.193							1.44329	1.07552e-23
1942764	sox19b	SRY-box containing gene 19b	Dr.132325					1.58494	1.63167e-06	1.80311	1.14627e-23
1946556	noc4l	Nucleolar complex associated 4 homolog (S. cerevisiae)	Dr.32197							1.78075	1.16088e-23
1950427	LOC796152	Similar to m-cadherin	Dr.77096							1.77866	1.16718e-23
1950508	wu:fj62g07	Wu:fj62g07	Dr.77191							-2.03156	1.24059e-23
1938485	LOC100000066	Hypothetical protein LOC100000066	Dr.108381							-1.74424	1.29673e-23
1951427	si:dkey-22l11.5	Si:dkey-22l11.5	Dr.78470							1.38522	1.37429e-23
1954923	sirt3	Sirtuin (silent mating type information regulation 2 homolog) 3 (S. cerevisiae)	Dr.83781							-2.00249	1.38912e-23
1939366	LOC556764	Similar to Probable RNA-dependent helicase p72 (DEAD-box protein p72) (DEAD-box protein 17)	Dr.115516							-1.33658	1.45336e-23
1945355	sephs1	Selenophosphate synthetase 1	Dr.20919			-1.32525	1.90101e-10			1.4104	1.49366e-23
1951241	zgc:85890	Zgc:85890	Dr.78211							-1.43943	1.50528e-23
1955440	Dr.84755	Transcribed locus	Dr.84755							-1.73724	1.53128e-23
1946979	wu:fb52a08	Wu:fb52a08	Dr.36024					-3.37745	4.00092e-08	-2.80242	1.54965e-23
1948695	wu:fj40e01	Wu:fj40e01	Dr.74629					1.75999	1e-05	1.75362	1.61435e-23
1950626	zgc:85956	Zgc:85956	Dr.77355					-1.47817	5.02214e-12	-1.66024	1.74507e-23
1952793	LOC556989	Similar to class IIIB myosin short	Dr.80399					1.91377	8.75268e-07	2.00064	1.82185e-23
1947865	ppp1r14b	Protein phosphatase 1, regulatory (inhibitor) subunit 14B	Dr.486			-1.1149	3.55067e-07	1.34612	4.24326e-06	1.30467	1.85711e-23
1946465	si:ch211-246m6.9	Si:ch211-246m6.9	Dr.31549					2.10972	4.86296e-07	3.58541	1.96012e-23
1943641	hif1an	Hypoxia-inducible factor 1, alpha subunit inhibitor	Dr.13371			1.40768	3.46679e-08	-1.84182	4.04721e-12	-2.2744	2.06994e-23
1942265	pdss2	Prenyl (decaprenyl) diphosphate synthase, subunit 2	Dr.126001			-1.23534	3.22524e-07			1.70534	2.19733e-23
1939792	LOC563193	Hypothetical LOC563193	Dr.117168							1.88193	2.22929e-23
1950113	wu:fb09g03	Wu:fb09g03	Dr.76687					1.80068	2e-05	2.02458	2.27582e-23
1942182	Dr.125458	Transcribed locus	Dr.125458					-2.16186	5.0936e-08	-3.06256	2.51195e-23
1947212	smarcb1	SWI/SNF-related matrix associated protein	Dr.3884							-1.36363	2.52839e-23
1943262	ckmt2	Creatine kinase, mitochondrial 2 (sarcomeric)	Dr.133078					-2.2048	6.12325e-09	-2.58812	2.69306e-23
1951285	c20orf149l	Chromosome 20 open reading frame 149, like	Dr.78272					-1.42639	5.68744e-06	-1.56973	2.93495e-23
1947052	zgc:101878	Zgc:101878	Dr.36731					-3.16429	1.81504e-10	-3.54534	2.94383e-23
1952536	zgc:136597	Zgc:136597	Dr.80027					-1.75402	9.69695e-06	-1.70222	2.94507e-23
1938625	wu:fi17b11	Transcribed locus	Dr.109966					-1.82521	5.32512e-06	-1.71448	3.17129e-23
1950364	rcc1	Regulator of chromosome condensation 1	Dr.77012					1.39371	5e-05	1.68805	3.32267e-23
1957951	enc1	Ectodermal-neural cortex (with BTB-like domain)	Dr.9565							-1.32607	3.41434e-23
1944906	Dr.17130	CDNA clone IMAGE:5410679	Dr.17130					-1.813	1e-05	-2.45926	3.72702e-23
1943732	im:7147834	Im:7147834	Dr.133908							-1.87617	3.8187e-23
1948967	si:dkey-22a1.3	Si:dkey-22a1.3	Dr.75294			1.20154	0.0001	1.82545	9.50414e-06	1.81472	3.84136e-23
1957617	zgc:101711	Zgc:101711	Dr.91535							-2.29031	4.42794e-23
1946854	ssb	Sjogren syndrome antigen B (autoantigen La)	Dr.3463							1.72611	4.54503e-23
1957287	LOC795597	Hypothetical protein LOC795597	Dr.89872					-5.51218	4.58923e-09	-8.25937	4.89976e-23
1952317	fgf10	Fibroblast growth factor 10	Dr.79709					1.4175	1.76567e-13	1.45518	4.90873e-23
1944850	Dr.16746	Transcribed locus	Dr.16746					-1.85762	1.28241e-06	-2.1433	5.17835e-23
1956676	zgc:100957	Zgc:100957	Dr.87386							-2.0085	5.39708e-23
1940004	LOC798936	Similar to pinball wizard	Dr.118086							-1.75727	5.51072e-23
1955694	sepp1b	Selenoprotein P, plasma, 1b	Dr.8516			-1.19998	4e-05	1.16784	9.36917e-06	1.32653	5.51355e-23
1946656	hsp47	Heat shock protein 47	Dr.32911					-1.48791	8.24158e-15	-1.87343	5.59829e-23
1941132	hsd17b12a	Hydroxysteroid (17-beta) dehydrogenase 12a	Dr.122175							1.88482	6.1856e-23
1946893	uba52	Ubiquitin A-52 residue ribosomal protein fusion product 1	Dr.35198							1.41821	6.1983e-23
1955606	Dr.84997	Transcribed locus	Dr.84997							-1.81137	6.23693e-23
1944564	Dr.14761	Transcribed locus	Dr.14761					-1.74504	2e-05	-1.80792	6.30601e-23
1957395	Dr.90489	Transcribed locus	Dr.90489							1.81074	6.77889e-23
1942777	rpp14	Ribonuclease P 14 subunit	Dr.13234			-1.10326	8e-05	1.25589	2.57432e-10	1.44097	7.28939e-23
1938342	Dr.107707	Transcribed locus	Dr.107707							-1.76471	7.71121e-23
1952035	f5	Coagulation factor V	Dr.79290			-1.3158	1.00203e-15	-1.32791	6.1387e-06	-1.40574	7.96151e-23
1956050	Dr.85883	Transcribed locus	Dr.85883							-1.90048	7.97087e-23
1952475	laptm4b	Lysosomal associated protein transmembrane 4 beta	Dr.79940							-1.40562	8.47107e-23
1955681	zgc:56457	Zgc:56457	Dr.85135							1.75132	8.86578e-23
1941764	Dr.123511	Transcribed locus	Dr.123511					1.92058	2.18426e-06	2.00617	8.90927e-23
1948410	LOC564518	Similar to neurofibromin	Dr.67756							1.92338	9.07218e-23
1945105	zgc:63938	Zgc:63938	Dr.18420							-1.92172	9.33045e-23
1939430	LOC560548	Similar to TRAF2 binding protein	Dr.115738			1.27149	3.40603e-13	1.8553	7.25492e-09	1.39228	9.42839e-23
1955768	fam49a	Family with sequence similarity 49, member A	Dr.85318							-1.37589	9.77003e-23
1937927	wu:fd51h11	Wu:fd51h11	Dr.105888					5.78856	1.0118e-26	5.47356	1.01004e-22
1951599	utp15	Utp15, U3 small nucleolar ribonucleoprotein, homolog	Dr.78694					1.49413	7.12181e-21	1.67158	1.02294e-22
1953837	si:ch211-284a13.1	Si:ch211-284a13.1	Dr.82007			1.52997	1.21769e-08	2.45938	2.8351e-38	2.16669	1.07124e-22
1953256	zgc:55686	Zgc:55686	Dr.81087			1.35538	1.32521e-08	1.39683	8.44006e-09	1.3788	1.12886e-22
1946665	mospd2	Motile sperm domain containing 2	Dr.32984					1.57928	1.27589e-09	1.29517	1.1728e-22
1946681	ifrd2	Interferon-related developmental regulator 2	Dr.33127					1.57948	4.75061e-20	1.56618	1.2043e-22
1957066	vegfc	Vascular endothelial growth factor c	Dr.88903							1.61983	1.27366e-22
1943464	LOC564575	Similar to SET domain and mariner transposase fusion gene	Dr.133389					-1.96166	1e-05	-2.01494	1.36184e-22
1945694	wu:fb33c08	Wu:fb33c08	Dr.23666					-1.96889	3.78192e-18	-1.64827	1.37633e-22
1951252	wu:fd23d09	Wu:fd23d09	Dr.78226							1.46465	1.44401e-22
1948815	mylz2	Myosin, light polypeptide 2, skeletal muscle	Dr.75115					-1.55251	6.2828e-13	-1.52478	1.50041e-22
1953663	caspb	Caspase b	Dr.81726					-2.25835	1.15381e-36	-2.02566	1.54783e-22
1945855	rhoab	Ras homolog gene family, member Ab	Dr.25812			-1.26224	5.03566e-15			1.19181	1.5936e-22
1950254	tep1	Telomerase-associated protein 1	Dr.76874					2.82841	2.96033e-12	2.50618	1.69271e-22
1951370	aspm	Asp (abnormal spindle)-like, microcephaly associated (Drosophila)	Dr.78398					-2.52965	2.41309e-06	-4.28762	1.70021e-22
1946330	rpl7	Ribosomal protein L7	Dr.30332							1.47386	1.77009e-22
1947017	zgc:103480	Zgc:103480	Dr.36495			-1.41334	5.73586e-06			2.05113	1.79675e-22
1940640	rrs1	RRS1 ribosome biogenesis regulator homolog (S. cerevisiae)	Dr.120569							1.97021	1.82361e-22
1946907	ank1	Ankyrin 1, erythrocytic	Dr.35339					-1.54449	2.43955e-24	-1.67614	1.93901e-22
1948416	sb:cb379	Sb:cb379	Dr.67781					1.66545	9e-05	2.04845	2.128e-22
1945769	tat	Tyrosine aminotransferase	Dr.2455			-1.71627	2.34298e-19			-2.47551	2.19617e-22
1946082	zgc:65897	Zgc:65897	Dr.28183					-1.74062	7.19843e-06	-1.94195	2.2718e-22
1945688	wu:fb09h12	Wu:fb09h12	Dr.23638					1.91418	1.28503e-06	1.91556	2.35708e-22
1942654	wu:fa03e10	Wu:fa03e10	Dr.132164					-2.76531	2.11361e-12	-2.78301	2.37063e-22
1938908	LOC560055	Similar to LOC553473 protein	Dr.113769					-2.04685	1.60806e-07	-2.42302	2.47969e-22
1955579	dnl2	Dynein light chain 2	Dr.84945							-1.57535	2.57052e-22
1945821	rps15	Ribosomal protein S15	Dr.25264							1.29966	3.09322e-22
1937454	wu:fj67h05	Wu:fj67h05	Dr.104276					-1.45444	1.09101e-10	-1.39146	3.14219e-22
1949563	Dr.75991	Transcribed locus	Dr.75991							-1.85914	3.3428e-22
1943676	Dr.133767	Transcribed locus, moderately similar to XP_001092961.1 similar to CG9047-PA, isoform A [Macaca mulatta]	Dr.133767					-2.1259	3.7567e-08	-2.41428	3.38248e-22
1950327	si:dkey-222f8.3	Si:dkey-222f8.3	Dr.76969					1.47352	5.67526e-43	1.27014	3.57807e-22
1938162	wu:fj46h08	Wu:fj46h08	Dr.106787					-1.65471	1.16174e-10	-1.85035	3.65847e-22
1952979	alg1	Asparagine-linked glycosylation 1 homolog (yeast, beta-1,4-mannosyltransferase)	Dr.80663					-1.30382	1.44919e-06	-1.34227	3.68945e-22
1949136	zgc:55695	Zgc:55695	Dr.75500			1.19561	7.04164e-06	1.39755	4.98729e-13	1.29094	3.88665e-22
1939834	zgc:92347	Zgc:92347	Dr.117292					-1.47521	5.50354e-07	-1.90699	4.05234e-22
1945842	pias2	Protein inhibitor of activated STAT, 2	Dr.25643							-1.38792	4.50437e-22
1943580	atp2b3	ATPase, Ca++ transporting, plasma membrane 3	Dr.133601					-1.65204	6e-05	-1.94288	4.61049e-22
1941053	zgc:64155	Zgc:64155	Dr.1220					-1.24464	2.4833e-06	-1.31809	4.99006e-22
1957793	zgc:162280	Zgc:162280	Dr.92706					-1.99642	1.30082e-07	-1.85964	5.05986e-22
1957391	Dr.90471	Transcribed locus	Dr.90471							-1.75492	5.8657e-22
1945410	ccng2	Cyclin G2	Dr.21399			1.33112	9.44e-08			-1.44321	5.86788e-22
1944939	clic1	Chloride intracellular channel 1	Dr.1735			-1.46199	0	-1.41295	1.33658e-09	-1.59308	6.35725e-22
1956926	wu:fb74f10	Wu:fb74f10	Dr.88478					-2.35815	1.37367e-08	-2.16249	6.37674e-22
1948447	Dr.6927	Transcribed locus	Dr.6927					2.54601	8.98711e-12	1.91988	6.38662e-22
1953054	six4.1	Sine oculis homeobox homolog 4.1	Dr.80781					2.08181	8.41668e-10	2.12407	6.52491e-22
1948574	slc16a9a	Solute carrier family 16 (monocarboxylic acid transporters), member 9a	Dr.7340					1.52019	2.63066e-10	-1.55957	6.62052e-22
1951631	wu:fc28c04	Wu:fc28c04	Dr.78727							-1.81521	6.67909e-22
1943743	Nr0b2	Similar to nuclear receptor subfamily 0, group B, member 2	Dr.13394					-1.8642	1.34221e-06	-1.92344	6.80097e-22
1947646	wu:fa92g04	Wu:fa92g04	Dr.44401					-1.78054	9.594e-10	-1.88674	6.83623e-22
1943587	zgc:92722	Zgc:92722	Dr.133611					-1.85668	5e-05	-3.32512	6.93077e-22
1951409	sp5l	Sp5 transcription factor-like	Dr.78445			1.20064	5.71361e-06	1.51267	8.60722e-20	1.79218	7.50558e-22
1944673	qtrtd1	Queuine tRNA-ribosyltransferase domain containing 1	Dr.15434					1.91533	8e-05	2.52061	7.80321e-22
1953299	gria2b	Glutamate receptor, ionotropic, AMPA 2b	Dr.81161							-2.42834	8.73995e-22
1952234	wu:fd07g01	Wu:fd07g01	Dr.79582							-1.75434	9.00039e-22
1949874	nbr1	Neighbor of BRCA1 gene 1	Dr.76390			1.15012	1.18006e-06			-1.45336	9.04809e-22
1941751	Dr.123479	Transcribed locus	Dr.123479							1.60254	1.07084e-21
1949585	cldnb	Claudin b	Dr.76013							1.45031	1.07246e-21
1948622	wu:fb69e09	Wu:fb69e09	Dr.74230					2.47148	1.58139e-11	1.74327	1.08264e-21
1943427	zgc:56223	Zgc:56223	Dr.133331					2.38567	5.70812e-10	1.85241	1.12763e-21
1942677	hoxc9a	Homeo box C9a	Dr.132199							-1.29211	1.13932e-21
1953796	gngt1	Guanine nucleotide binding protein (G protein), gamma transducing activity polypeptide 1	Dr.81940					-1.65406	9.4091e-12	-1.85824	1.14014e-21
1946462	rcl1	RNA terminal phosphate cyclase-like 1	Dr.31536							1.51524	1.27916e-21
1939252	zgc:136362	Zgc:136362	Dr.115122					5.52797	8.39755e-13	6.02721	1.29049e-21
1939034	slc4a1	Solute carrier family 4, anion exchanger, member 1	Dr.114267					-1.91218	3.65775e-07	-1.98561	1.30572e-21
1952570	pop4	Processing of precursor 4, ribonuclease P/MRP subunit	Dr.80074			-1.33031	4.95664e-14			1.48028	1.418e-21
1948174	foxb1.1	Forkhead box B1.1	Dr.589			1.21146	1.3688e-23	1.6018	2.31183e-10	1.35814	1.494e-21
1953674	traf4a	Tnf receptor-associated factor 4a	Dr.81750					1.29621	1.43895e-12	1.38978	1.58549e-21
1954002	Dr.82295	Transcribed locus	Dr.82295					-2.27581	9.66755e-10	-2.24166	1.69208e-21
1949011	sb:cb372	Sb:cb372	Dr.75342					1.69084	3e-05	1.65894	1.92148e-21
1939174	LOC793204	Hypothetical protein LOC793204	Dr.114797							1.86232	1.94044e-21
1938104	zgc:77284	Zgc:77284	Dr.106535							1.77264	2.01847e-21
1952701	stxbp1	Syntaxin binding protein 1	Dr.80263					-1.44314	5.99666e-13	-1.88484	2.04593e-21
1938053	prdm8	PR domain containing 8	Dr.106380							-1.28796	2.05852e-21
1954428	gchfr	GTP cyclohydrolase I feedback regulator	Dr.82968			1.60617	4.50916e-18			-1.54772	2.06148e-21
1946886	bactin1	Bactin1	Dr.35143			-1.12223	6.03703e-08	-1.19994	4.70826e-17	-1.36026	2.15546e-21
1940464	sc5d	Sterol-C5-desaturase (fungal ERG3, delta-5-desaturase) homolog (S. cerevisae)	Dr.119848					-1.66893	6.09393e-22	-1.6855	2.17513e-21
1941015	wu:fc51h05	Wu:fc51h05	Dr.121926					-1.92939	4.47231e-07	-1.81061	2.36477e-21
1952071	sb:cb1016	Sb:cb1016	Dr.79346							1.41766	2.50236e-21
1943430	Dr.133341	Transcribed locus	Dr.133341					-1.6531	7e-05	-1.83141	2.55769e-21
1942063	wu:fj78g01	Wu:fj78g01	Dr.124763					2.00778	1e-05	2.48003	2.6172e-21
1942378	Dr.128027	Transcribed locus	Dr.128027			-1.49066	1.67289e-09			1.66536	2.64018e-21
1944430	zgc:63791	Zgc:63791	Dr.141522					-1.2862	2e-05	-1.19692	2.72667e-21
1946662	wu:fc38f05	Wu:fc38f05	Dr.32964			-1.26132	1.20623e-06			1.38034	2.86021e-21
1949158	gsk3a	Glycogen synthase kinase 3 alpha	Dr.75529					1.24628	2.35788e-07	1.3341	2.87224e-21
1950598	mapk7	Mitogen-activated protein kinase 7	Dr.77319			-1.20871	4.01802e-07			-1.31879	2.88654e-21
1952207	ing5b	Inhibitor of growth family, member 5b	Dr.79544							1.30576	2.96365e-21
1949865	ripk5	Receptor interacting protein kinase 5	Dr.76381			1.24674	6.81018e-07	-1.37459	1e-05	-1.4117	3.13251e-21
1954756	zgc:56310	Zgc:56310	Dr.83502					1.23079	5e-05	1.31669	3.17548e-21
1954348	zgc:91911	Zgc:91911	Dr.82849					-2.13465	1.61268e-18	-1.85876	3.20698e-21
1946057	zgc:63948	Zgc:63948	Dr.2779							-1.44025	3.2623e-21
1950917	prdm1	PR domain containing 1, with ZNF domain	Dr.77773					1.90907	1.73714e-13	2.0894	3.28512e-21
1955289	zgc:92204	Zgc:92204	Dr.84495							-1.32707	3.34067e-21
1938233	gsk3b	Glycogen synthase kinase 3 beta	Dr.107139							1.7734	3.90818e-21
1945524	wu:fj34h05	Wu:fj34h05	Dr.22374					2.05099	4.21492e-07	1.91764	4.16896e-21
1945456	Dr.21811	Transcribed locus	Dr.21811					1.93362	1.06105e-06	1.84793	4.22949e-21
1948092	wu:fc93h12	Wu:fc93h12	Dr.5413			1.2119	2.33914e-06	1.72155	6.70216e-19	1.45758	4.54476e-21
1957231	si:ch211-212d10.3	Si:ch211-212d10.3	Dr.89654							-2.1487	4.62428e-21
1956158	LOC100006877	Similar to transposase	Dr.86082					-2.28521	2.95356e-08	-1.74462	4.69416e-21
1939520	uck2a	Uridine-cytidine kinase 2a	Dr.116070					1.83782	1.87554e-06	1.9463	4.83387e-21
1949999	stk35	Serine/threonine kinase 35	Dr.76552			1.85581	1.31052e-15	2.37045	1.75372e-24	1.59839	4.85864e-21
1942956	si:ch211-212o1.3	Si:ch211-212o1.3	Dr.132594							-1.62233	4.99403e-21
1953365	cbln1	Cerebellin 1 precursor	Dr.81250					-1.86728	3e-05	-2.19854	4.99416e-21
1955439	Dr.84754	Transcribed locus	Dr.84754					-1.93191	5.47729e-06	-2.07278	5.18405e-21
1941010	Dr.121913	Transcribed locus	Dr.121913							1.58446	5.6341e-21
1957439	Dr.90655	Transcribed locus	Dr.90655					-1.61865	0.0001	-1.78311	5.84819e-21
1950752	zgc:55958	Zgc:55958	Dr.77518							1.58381	6.10356e-21
1941550	Dr.123023	Transcribed locus	Dr.123023							1.91147	6.31839e-21
1942824	Dr.132397	Transcribed locus	Dr.132397							1.82357	6.61609e-21
1942750	Dr.132304	Transcribed locus, weakly similar to XP_689957.1 similar to heterogeneous nuclear ribonucleoprotein A0 isoform 1 [Danio rerio]	Dr.132304							-1.65696	6.9127e-21
1942307	Dr.126489	Transcribed locus	Dr.126489					-2.0918	1.46678e-08	-2.09408	7.15587e-21
1955268	zgc:110718	Zgc:110718	Dr.84465			1.21345	7e-05	1.59913	7.53457e-17	1.50199	7.37964e-21
1949811	igfbp1	Insulin-like growth factor binding protein 1	Dr.76315			1.96915	0			-1.49736	7.66628e-21
1938608	LOC100003516	Hypothetical protein LOC100003516	Dr.109665					1.75025	2e-05	1.65448	7.78844e-21
1951500	zfhx1	Zinc finger homeobox 1	Dr.78569			1.17187	2.32422e-07	1.38294	5.94089e-07	1.47326	7.88103e-21
1956104	LOC793156	Hypothetical protein LOC793156	Dr.86008					1.23262	1.02286e-06	1.39063	8.09734e-21
1947546	zgc:110075	Zgc:110075	Dr.42930							-1.54063	8.17805e-21
1952535	Dr.80026	Transcribed locus	Dr.80026					1.84457	1.60369e-06	1.9126	8.83233e-21
1939531	npl	N-acetylneuraminate pyruvate lyase (dihydrodipicolinate synthase)	Dr.116093			-1.44773	2.26564e-16			1.33646	9.24532e-21
1944565	zgc:92489	Zgc:92489	Dr.14763					-1.37257	1.50604e-06	-1.49882	9.29972e-21
1953239	wu:fj45h03	Wu:fj45h03	Dr.81069					1.81114	2e-05	1.65938	9.81026e-21
1953393	atoh2a	Atonal homolog 2a	Dr.81281							-1.81712	1.04127e-20
1943577	Dr.133592	Transcribed locus, weakly similar to XP_417520.1 similar to Hypothetical protein MGC15730 [Gallus gallus]	Dr.133592					-2.3136	1.03861e-06	-2.27991	1.06852e-20
1951317	tsr1	TSR1, 20S rRNA accumulation, homolog (yeast)	Dr.78316							1.78395	1.07207e-20
1950220	zgc:152929	Zgc:152929	Dr.76830					2.10304	2.37523e-07	2.42006	1.10317e-20
1942818	bxdc2	Brix domain containing 2	Dr.132390					1.49262	1.8698e-14	1.76501	1.17817e-20
1942814	sult1st1	Sulfotransferase family, cytosolic sulfotransferase 1	Dr.132384							-1.48175	1.19732e-20
1943131	ankrd12	Ankyrin repeat domain 12	Dr.132872							-1.36542	1.31474e-20
1951153	pim1	Pim-1 oncogene	Dr.78102			1.54464	0	2.60073	0	1.75278	1.31745e-20
1952354	LOC407660	Hypothetical protein LOC407660	Dr.79762					-1.27682	6.68977e-07	-1.30672	1.41027e-20
1943095	LOC796256	Hypothetical protein LOC796256	Dr.132815							-2.0161	1.45405e-20
1956448	fgf13l	Fibroblast growth factor 13, like	Dr.86718							-1.77723	1.46285e-20
1950328	fbxl5	F-box and leucine-rich repeat protein 5	Dr.76970					-2.06045	1.0332e-08	-1.90845	1.53564e-20
1940599	mlstd2	Male sterility domain containing 2	Dr.120413							2.07048	1.53848e-20
1954334	Dr.82834	Transcribed locus	Dr.82834			-1.23792	6e-05	-1.88175	9.75775e-07	-2.07472	1.55653e-20
1942538	LOC562939	Hypothetical LOC562939	Dr.13071					1.55192	3.80721e-08	1.67606	1.64792e-20
1942984	Dr.132642	Transcribed locus	Dr.132642					-3.59489	4.4798e-08	-4.13421	1.78244e-20
1951291	zgc:109987	Zgc:109987	Dr.78284					-1.51033	8.63408e-06	-1.83946	2.06991e-20
1951714	gtpbp1l	GTP binding protein 1, like	Dr.78829			-1.504	2.7287e-12			1.54689	2.10843e-20
1949422	wnt11	Wingless-type MMTV integration site family, member 11	Dr.75830			1.18922	3e-05	1.50388	2.5399e-22	1.66119	2.14807e-20
1937680	zgc:162119	Zgc:162119	Dr.105040							1.39843	2.20878e-20
1938019	wu:fc83f11	Wu:fc83f11	Dr.106229							1.30702	2.43272e-20
1955013	zgc:86604	Zgc:86604	Dr.83945					1.36552	3.45392e-09	1.44183	2.57002e-20
1948055	slc20a1b	Solute carrier family 20, member 1b	Dr.5307					1.25259	6.38771e-07	1.30721	2.72504e-20
1945684	orc3l	Origin recognition complex, subunit 3-like (yeast)	Dr.2362			-1.33081	4e-05	1.60176	2.31442e-07	1.64913	2.77716e-20
1951008	wu:fc10d11	Wu:fc10d11	Dr.77908					1.57516	3.42945e-06	1.60857	2.98546e-20
1954058	si:dkeyp-20g2.4	Si:dkeyp-20g2.4	Dr.82396							1.74118	3.37462e-20
1938825	LOC567965	Hypothetical LOC567965	Dr.113498					1.59782	6.16766e-28	1.68299	3.76105e-20
1944904	im:6895423	Im:6895423	Dr.17119					1.92465	4.61694e-06	1.85687	4.15376e-20
1950365	wu:fb51a10	Wu:fb51a10	Dr.77014					-2.38569	1.35104e-13	-1.66179	4.20668e-20
1938340	Dr.107704	Transcribed locus	Dr.107704							-1.71964	4.67092e-20
1946865	LOC792456	Hypothetical protein LOC792456	Dr.34799					2.24898	1.46349e-09	2.14014	4.76985e-20
1938108	sb:cb916	Sb:cb916	Dr.106552					-1.31067	2.93835e-08	-1.35014	4.87521e-20
1942883	wu:fi18a05	Wu:fi18a05	Dr.132488			1.51206	4.13028e-13	-1.9672	7.0212e-20	-1.82193	4.92778e-20
1957097	LOC557062	Hypothetical LOC557062	Dr.89130					-2.91436	1.35414e-07	-3.69462	5.18676e-20
1942184	Dr.12546	Transcribed locus	Dr.12546							-2.06935	5.52578e-20
1952939	zgc:63724	Zgc:63724	Dr.80612							-1.23977	5.63855e-20
1955306	zgc:110825	Zgc:110825	Dr.84519					1.36877	7.65397e-07	1.63393	5.82524e-20
1950572	wu:fb77b09	Wu:fb77b09	Dr.77283							1.98134	6.48098e-20
1954548	zgc:77479	Zgc:77479	Dr.83187					-1.35772	1.02085e-06	-1.25713	6.51558e-20
1951082	zgc:110214	Zgc:110214	Dr.78006					1.24356	0.0001	1.38386	6.68307e-20
1942740	cacng1	Calcium channel, voltage-dependent, gamma subunit 1	Dr.132288					1.43791	1.45744e-10	1.44301	6.90067e-20
1945954	zfr	Zinc finger RNA binding protein	Dr.26724			-1.17981	3e-05			1.45239	6.9218e-20
1938432	zgc:66337	Zgc:66337	Dr.108160							1.61227	6.96123e-20
1954226	zgc:85969	Zgc:85969	Dr.82660							-1.96298	7.09104e-20
1956694	barx1	BarH-like homeobox 1	Dr.87457							-1.93311	8.17488e-20
1946206	klf2a	Kruppel-like factor 2a	Dr.29173					-1.36417	1.28181e-09	-1.31624	8.21248e-20
1952604	zgc:77306	Zgc:77306	Dr.80127					-1.39455	5e-05	-1.59669	9.55808e-20
1941024	Dr.121944	Transcribed locus	Dr.121944							-1.56006	9.85104e-20
1942760	wu:fb48h07	Wu:fb48h07	Dr.132318					1.75792	1e-05	1.81124	1.00816e-19
1938246	wu:fj79f01	Wu:fj79f01	Dr.107256					1.89907	6.01982e-06	2.35519	1.02019e-19
1945044	si:busm1-142b24.1	Si:busm1-142b24.1	Dr.18062							1.47171	1.04783e-19
1954315	Dr.82804	Transcribed locus	Dr.82804					-1.66069	6e-05	-1.84877	1.08829e-19
1957470	Dr.90768	Transcribed locus	Dr.90768							-1.81822	1.08932e-19
1946110	zgc:65811	Zgc:65811	Dr.28380							-1.88159	1.09754e-19
1937572	ddx3	DEAD (Asp-Glu-Ala-Asp) box polypeptide 3	Dr.104653			-1.24606	2.65379e-06	1.46912	1.99798e-17	1.50655	1.13324e-19
1940484	ddx52	DEAD (Asp-Glu-Ala-Asp) box polypeptide 52	Dr.119923					1.36014	2.29575e-07	1.52979	1.2624e-19
1942175	Dr.125351	Transcribed locus, weakly similar to XP_001335966.1 similar to truncated pol/envelope fusion protein [Danio rerio]	Dr.125351					-2.52903	3.41607e-09	-3.12855	1.2645e-19
1948078	sox2	SRY-box containing gene 2	Dr.5379			1.38671	1.08589e-38	1.48453	5.03733e-22	1.33278	1.27473e-19
1950903	Dr.77755	Transcribed locus	Dr.77755					1.86158	4e-05	1.98864	1.2909e-19
1950914	LOC794171	Similar to Suppressor of zeste 12 homolog (Drosophila)	Dr.77770			-1.26648	1.62735e-06			1.41455	1.30994e-19
1943620	Dr.133672	Transcribed locus	Dr.133672			1.57712	5.45731e-06	-2.83183	6.71041e-11	-3.806	1.38463e-19
1946948	wu:fc44h11	Wu:fc44h11	Dr.35782					-1.87789	6e-05	-1.61952	1.39509e-19
1951808	si:xx-packtrz.4	Si:xx-packtrz.4	Dr.78967					-2.29689	7.84915e-39	-2.1766	1.39669e-19
1940474	nxf1	Nuclear RNA export factor 1	Dr.119898			-1.14091	7.58201e-06			-1.50961	1.44217e-19
1946445	ascl1a	Achaete-scute complex-like 1a (Drosophila)	Dr.314							-1.30536	1.45764e-19
1939256	si:dkey-151c10.1	Si:dkey-151c10.1	Dr.11514							-1.42467	1.58888e-19
1950587	serhl	Serine hydrolase-like	Dr.77301			-1.59204	8.13917e-09	-1.44778	2.66352e-12	-1.62597	1.67514e-19
1950921	wu:fb99e06	Wu:fb99e06	Dr.77781					-2.20831	1.43758e-08	-2.04615	1.83848e-19
1953516	cntn2	Contactin 2	Dr.8147							2.32524	2.14372e-19
1945574	wu:fj49b04	Wu:fj49b04	Dr.22757					-1.70701	3e-05	-1.77375	2.15478e-19
1938453	onecutl	One cut domain, family member, like	Dr.108249					-1.70845	2e-05	-1.67262	2.21741e-19
1944464	zgc:101840	Zgc:101840	Dr.14198							-1.67201	2.36851e-19
1957291	zgc:110602	Zgc:110602	Dr.89885							2.2362	2.44377e-19
1946001	rprm	Reprimo, TP53 dependent G2 arrest mediator candidate	Dr.27132							2.13269	2.44819e-19
1953605	zgc:92109	Zgc:92109	Dr.81623					1.60902	1.10458e-06	1.48913	2.45408e-19
1950438	sccpdha	Saccharopine dehydrogenase a	Dr.77107					-1.57679	6.40157e-08	-1.48938	2.58652e-19
1955848	zgc:56706	Zgc:56706	Dr.85461					1.45223	6.16718e-10	1.80361	2.60401e-19
1949910	LOC555375	Hypothetical LOC555375	Dr.76442							1.79341	2.63143e-19
1949561	wu:fd15g09	Wu:fd15g09	Dr.75988					1.89075	9.50004e-06	2.19767	2.78206e-19
1949816	wu:fa99c08	Wu:fa99c08	Dr.76321							1.7958	2.79148e-19
1950417	wu:fd16h07	Wu:fd16h07	Dr.77084							-1.30965	2.81148e-19
1951646	slc2a1	Solute carrier family 2, member 1	Dr.78744					2.17343	9.34681e-08	1.91415	2.86369e-19
1955995	Dr.85763	Transcribed locus	Dr.85763							-1.62204	3.10931e-19
1948433	nr5a2	Nuclear receptor subfamily 5, group A, member 2	Dr.6870					1.63434	3.08928e-15	1.49549	3.64e-19
1947523	lhx9	LIM homeobox 9	Dr.42632							-1.52281	3.68807e-19
1944807	mtmr6	Myotubularin related protein 6	Dr.16456							-1.36868	3.73725e-19
1946153	Dr.28744	Transcribed locus	Dr.28744					-1.94475	2.2094e-07	-1.92427	3.7377e-19
1948480	wu:fb01b03	Wu:fb01b03	Dr.70656					1.82533	7.2241e-06	1.85552	4.0644e-19
1950388	setd6	SET domain containing 6	Dr.77042					-1.57724	8.59839e-06	-1.48097	4.14894e-19
1938074	zgc:162944	Zgc:162944	Dr.106452					-1.59178	5.87161e-18	-1.46215	4.3447e-19
1950277	mak16l	Mak16-like homolog (S. pombe)	Dr.76904							2.41428	4.3453e-19
1942461	wu:fc17e02	Wu:fc17e02	Dr.129254							1.74121	4.36057e-19
1939823	rhoq	Ras homolog gene family, member Q	Dr.117263			-1.18368	5e-05	-1.50361	7e-05	-1.44289	4.42012e-19
1946177	gng3	Guanine nucleotide binding protein (G protein), gamma 3	Dr.29006							-1.58492	4.56891e-19
1951737	zgc:110185	Zgc:110185	Dr.78857							-1.59681	4.58416e-19
1942842	wu:fc06e06	Wu:fc06e06	Dr.132422							-1.81425	4.67438e-19
1949285	coq3	Coenzyme Q3 homolog, methyltransferase (yeast)	Dr.75681							-1.18601	4.71951e-19
1940590	ada	Adenosine deaminase	Dr.120392							-1.75677	4.79363e-19
1950902	edg1	Endothelial differentiation, sphingolipid G-protein-coupled receptor, 1	Dr.77753							-1.48052	5.04334e-19
1956985	ntrk1	Neurotrophic tyrosine kinase, receptor, type 1	Dr.88619							2.12435	5.0636e-19
1957618	nsf	N-ethylmaleimide-sensitive factor	Dr.9155							-1.60498	5.08088e-19
1940658	LOC100002506	Hypothetical protein LOC100002506	Dr.120618							-1.63976	5.36042e-19
1943786	Dr.13410	Transcribed locus	Dr.13410			-1.56139	1.33609e-07	-2.60571	1.09277e-11	-2.1576	5.5098e-19
1947649	Dr.44448	Transcribed locus	Dr.44448							1.82525	5.58829e-19
1957013	Dr.88706	Transcribed locus, weakly similar to XP_001091687.1 MDN1, midasin homolog, partial [Macaca mulatta]	Dr.88706							1.52147	5.5891e-19
1950028	zgc:65964	Zgc:65964	Dr.76586			-1.26544	5e-05	-1.16621	6.13754e-07	-1.36298	5.90454e-19
1940195	LOC559352	Hypothetical LOC559352	Dr.118737					1.44075	1e-05	1.89649	5.93112e-19
1953761	gas2	Growth arrest-specific 2	Dr.81886							-1.481	6.28332e-19
1953551	zgc:77724	Zgc:77724	Dr.81528					1.41637	1.02514e-09	1.61577	6.40754e-19
1957409	Dr.90527	Transcribed locus	Dr.90527					-2.0065	5e-05	-2.10997	6.62088e-19
1947969	wu:fc20c02	Wu:fc20c02	Dr.5169					1.33327	9e-05	1.42243	6.96273e-19
1953982	zgc:92034	Zgc:92034	Dr.82262			1.52139	9.39583e-16	2.80038	3.16648e-38	1.74004	7.11287e-19
1944196	zgc:110333	Zgc:110333	Dr.140317					-1.55203	1.4436e-08	-1.42581	7.77744e-19
1949032	dus1l	Dihydrouridine synthase 1-like (S. cerevisiae)	Dr.75369							1.7285	7.81005e-19
1947843	foxa2	Forkhead box A2	Dr.483					1.32994	3.52354e-25	1.28943	7.82511e-19
1958038	Dr.97665	Transcribed locus	Dr.97665					-1.69652	3e-05	-1.62479	8.61028e-19
1957376	fabp11l	Fatty acid binding protein 11 like	Dr.90421			-1.7655	8e-05	-5.96577	4e-05	-4.50855	8.73151e-19
1953823	gad1	Glutamate decarboxylase 1	Dr.81985					-1.52469	9e-05	-1.95759	8.73173e-19
1940319	vamp1	Vesicle-associated membrane protein 1	Dr.119297					-1.38458	2e-05	-1.80385	8.82482e-19
1951193	wu:fi33c08	Wu:fi33c08	Dr.78150			-1.91929	3.74252e-06	-1.78933	1e-05	-1.60849	9.24219e-19
1953866	zgc:158424	Zgc:158424	Dr.82055							-1.45984	9.42477e-19
1946726	wu:fi23b07	Wu:fi23b07	Dr.33530			-1.55413	5.30504e-17			1.7258	9.43273e-19
1939546	LOC567844	Hypothetical LOC567844	Dr.116136					-1.64767	8e-05	-1.64624	9.48814e-19
1940748	Dr.121015	Danio rerio, clone IMAGE:6034133, mRNA	Dr.121015							1.53684	9.71589e-19
1943450	Dr.133368	Transcribed locus	Dr.133368					-2.59718	1.26441e-10	-2.2305	1.01628e-18
1949181	sparc	Secreted acidic cysteine rich glycoprotein	Dr.75554							-1.28431	1.02526e-18
1941146	si:ch211-157p10.1	Si:ch211-157p10.1	Dr.122207							1.58489	1.03091e-18
1947942	dag1	Dystroglycan 1	Dr.51273							1.29345	1.05877e-18
1943204	zgc:56547	Zgc:56547	Dr.132979					-1.2719	5.69633e-06	-1.33885	1.11661e-18
1944485	rpl35a	Ribosomal protein L35a	Dr.1432							1.38815	1.12469e-18
1950351	Dr.76999	Transcribed locus	Dr.76999							1.69102	1.13137e-18
1944549	pax9	Paired box gene 9	Dr.1467					1.74239	2.03e-22	1.39271	1.16955e-18
1957888	LOC100004224	Interleukin 10 family protein	Dr.94073					4.4458	1.81516e-06	10.2667	1.20201e-18
1938648	Dr.110639	Transcribed locus	Dr.110639							1.70612	1.20955e-18
1953491	heatr1	HEAT repeat containing 1	Dr.81414					1.5406	1.01703e-18	1.65558	1.21852e-18
1954394	Dr.82917	Transcribed locus	Dr.82917					-1.73498	4.00023e-27	-2.15043	1.22451e-18
1952072	asf1b	ASF1 anti-silencing function 1 homolog B (S. cerevisiae)	Dr.79347							1.26687	1.28432e-18
1957385	LOC555986	Hypothetical LOC555986	Dr.90448					-3.51524	1.48248e-10	-3.83965	1.33028e-18
1951197	lgals1l1	Lectin, galactoside-binding, soluble, 1 (galectin 1)-like 1	Dr.78154					-1.41496	5.7619e-11	-1.33095	1.36273e-18
1938885	ednra	Endothelin receptor type A	Dr.113653					-1.86384	5.86352e-07	-1.6478	1.36277e-18
1956290	pld1a	Phospholipase D1a	Dr.86329					1.35783	3.22738e-07	1.47626	1.44315e-18
1938443	dtymk	Deoxythymidylate kinase (thymidylate kinase)	Dr.108200							1.54388	1.63211e-18
1946430	wu:fb52h09	Wu:fb52h09	Dr.31250					-1.67812	2.96074e-12	-1.6282	1.65548e-18
1953354	wu:fj59g11	Wu:fj59g11	Dr.81238							1.66797	1.65684e-18
1944044	Dr.135477	Transcribed locus	Dr.135477							-1.88164	1.98476e-18
1943995	Dr.135010	Transcribed locus	Dr.135010					-3.26552	5.5905e-08	-3.78366	2.14885e-18
1948951	zgc:77455	Zgc:77455	Dr.75271							-1.55889	2.20076e-18
1946661	abcf1	ATP-binding cassette, sub-family F (GCN20), member 1	Dr.32961			-1.49901	3.00912e-11	1.33003	3.3504e-06	1.49442	2.21067e-18
1939578	LOC794532	Similar to Mib	Dr.116258					-2.67856	1.48989e-11	-2.51234	2.30773e-18
1954949	Dr.83822	Transcribed locus	Dr.83822							-1.9935	2.33129e-18
1941164	Dr.122256	Transcribed locus	Dr.122256					1.64922	9e-05	1.71066	2.39818e-18
1951687	zgc:56228	Zgc:56228	Dr.78794							1.37979	2.45071e-18
1957773	Dr.92610	Transcribed locus	Dr.92610					3.37219	9.07553e-08	2.62443	2.52241e-18
1949652	pdcd11	Programmed cell death 11	Dr.76104							1.74927	2.5399e-18
1950778	wu:fb82h05	Wu:fb82h05	Dr.77563					-1.33257	7e-05	-1.31766	2.61865e-18
1947184	wu:fj36f11	Wu:fj36f11	Dr.38224							-1.66735	2.63421e-18
1942293	Dr.126281	Transcribed locus	Dr.126281					2.00064	1.07087e-07	2.08059	2.71389e-18
1940006	hnrpl	Heterogeneous nuclear ribonucleoprotein L	Dr.118088					1.35698	4e-05	1.37148	2.90211e-18
1944446	Dr.14156	Transcribed locus	Dr.14156							1.94388	2.90839e-18
1944459	ctsh	Cathepsin H	Dr.14176					1.55045	2.22738e-16	1.47617	3.00064e-18
1957890	Dr.94143	Transcribed locus, weakly similar to XP_001334894.1 similar to novel lectin C-type domain containing protein [Danio rerio]	Dr.94143					1.23285	1.09032e-09	1.40312	3.01892e-18
1950826	Dr.77631	Transcribed locus	Dr.77631			-1.30746	3.02471e-08			-1.56865	3.06019e-18
1949481	wee1	WEE1 homolog (S. pombe)	Dr.75899							1.4294	3.15263e-18
1942722	eif4a1a	Eukaryotic translation initiation factor 4A, isoform 1A	Dr.132268							1.83296	3.343e-18
1947055	ercc8	Excision repair cross-complementing rodent repair deficiency, complementation group 8	Dr.36769							-1.31228	3.49195e-18
1944518	hbae3	Hemoglobin alpha embryonic-3	Dr.1450					-1.80915	1.37971e-08	-1.50926	3.63443e-18
1955455	Dr.84775	Transcribed locus	Dr.84775					-1.8343	5.95406e-06	-2.06903	3.66633e-18
1940458	wu:fj97b11	Wu:fj97b11	Dr.119832							1.67243	3.8944e-18
1955619	Dr.85016	Transcribed locus	Dr.85016							-1.79624	3.95217e-18
1944642	wu:fy25c05	Wu:fy25c05	Dr.15193					-2.02394	7.51932e-16	-1.68668	4.00048e-18
1942191	acin1b	Apoptotic chromatin condensation inducer 1b	Dr.12550							1.40225	4.06577e-18
1945508	wu:fe49g02	Wu:fe49g02	Dr.22281							8.59739	4.18293e-18
1942612	uck2b	Uridine-cytidine kinase 2b	Dr.13180					1.41545	3.00372e-09	1.37182	4.19722e-18
1943344	Dr.133200	Transcribed locus	Dr.133200					-1.5026	6.89068e-14	-1.66673	4.29026e-18
1944921	wu:fi75f03	Wu:fi75f03	Dr.17275							-1.48308	4.54349e-18
1940876	wu:fa94a01	Wu:fa94a01	Dr.121617					-1.90301	3.85634e-06	-2.15975	4.6152e-18
1938426	zgc:65749	Zgc:65749	Dr.108126							1.45292	4.62119e-18
1954299	nbl1	Neuroblastoma, suppression of tumorigenicity 1	Dr.82779					-1.52679	7.98277e-10	-2.21152	5.07811e-18
1950924	zgc:66298	Zgc:66298	Dr.77785					1.71215	1.75637e-06	1.77408	5.38419e-18
1941657	Dr.123264	Transcribed locus	Dr.123264					-1.80433	1e-05	-2.01679	5.58937e-18
1954857	LOC555795	Similar to tumor protein p53 inducible nuclear protein 2	Dr.83669					-1.95608	2.33797e-06	-1.73616	5.8074e-18
1938918	zgc:66414	Zgc:66414	Dr.113807			-1.15827	1.93468e-07			-1.1724	5.8404e-18
1944302	si:dkeyp-38g8.3	Si:dkeyp-38g8.3	Dr.140675					-1.37689	4.61824e-15	-1.50986	6.11318e-18
1945375	bapx1	Bagpipe homeobox homolog 1	Dr.21063							-1.84201	6.93042e-18
1946949	wu:fb61a05	Wu:fb61a05	Dr.3579					-2.25765	3.34903e-09	-1.81852	7.13546e-18
1937970	nhp2l1	NHP2 non-histone chromosome protein 2-like 1 (S. cerevisiae)	Dr.106039					1.3623	3.48658e-10	1.7744	7.27097e-18
1943511	pcp4b	Purkinje cell protein 4b	Dr.133457					-2.09261	1.16859e-07	-2.5101	7.70067e-18
1953276	wu:fj52a04	Wu:fj52a04	Dr.81108							-1.852	7.72388e-18
1951865	wu:fc55f12	Wu:fc55f12	Dr.79034					2.34685	4.13397e-23	2.12799	8.05421e-18
1942727	fxr2	Fragile X mental retardation, autosomal homolog 2	Dr.132273					1.57743	7.91765e-11	1.26553	8.24875e-18
1954335	LOC556392	Similar to family with sequence similarity 40, member A	Dr.82835							-1.65573	8.33587e-18
1940386	Dr.119578	Transcribed locus, weakly similar to XP_001096931.1 Rho-associated, coiled-coil containing protein kinase 2 [Macaca mulatta]	Dr.119578					1.813	2e-05	1.65084	8.46154e-18
1953156	zgc:77396	Zgc:77396	Dr.80947							-1.57124	9.06595e-18
1941551	Dr.123024	Transcribed locus	Dr.123024							1.48956	9.18883e-18
1952683	zgc:136828	Zgc:136828	Dr.80235							-2.50655	9.90615e-18
1956140	tbccl	Tubulin-specific chaperone c-like	Dr.86053					-1.28521	7e-05	-1.36971	1.01066e-17
1946748	tnc	Tenascin C	Dr.33789					-1.2189	6.65059e-21	-1.20548	1.06367e-17
1953036	zgc:63488	Zgc:63488	Dr.80748					6.97115	1.42063e-06	5.80899	1.06621e-17
1939661	kcnip3	Kv channel interacting protein 3, calsenilin	Dr.116662					-2.16115	1.64911e-08	-1.91185	1.07214e-17
1940285	LOC560193	Hypothetical LOC560193	Dr.119093					1.99871	2e-05	2.50489	1.08097e-17
1939844	wu:fd60h05	Wu:fd60h05	Dr.117328							2.4383	1.08915e-17
1944299	zgc:101832	Zgc:101832	Dr.14067							1.42298	1.10006e-17
1948774	thra	Thyroid hormone receptor alpha	Dr.75070					1.67132	2.70653e-12	1.68093	1.12156e-17
1949376	pl10	Pl10	Dr.75779					1.67335	7.22595e-08	1.87708	1.13454e-17
1957744	si:ch211-243g18.2	Si:ch211-243g18.2	Dr.9236							-1.27282	1.15319e-17
1939904	LOC799087	Similar to Oip5 protein	Dr.117593					-1.85656	7.7853e-07	-1.92043	1.16097e-17
1947871	ptgs2b	Prostaglandin-endoperoxide synthase 2b	Dr.48719					5.47994	2.7844e-09	6.06101	1.16444e-17
1956285	Dr.86323	Transcribed locus	Dr.86323							1.75268	1.1753e-17
1952273	snap25a	Synaptosome-associated protein 25a	Dr.79639							-1.5997	1.18084e-17
1956079	Dr.85944	Transcribed locus, strongly similar to XP_691167.1 similar to SI:dZ87I4.2 (novel glutaminase) [Danio rerio]	Dr.85944					-3.18186	9.80909e-45	-2.91288	1.2258e-17
1943998	Dr.135018	Transcribed locus	Dr.135018					1.72616	1e-05	1.97708	1.25802e-17
1951488	cpox	Coproporphyrinogen oxidase	Dr.78554					-1.40116	1e-05	-1.36404	1.32548e-17
1957785	Dr.92662	Transcribed locus	Dr.92662					-2.17793	1.69123e-08	-2.25832	1.36475e-17
1947829	Dr.48127	Transcribed locus	Dr.48127							-1.71473	1.3695e-17
1949180	zgc:112226	Zgc:112226	Dr.75553			-1.58198	1.2772e-11			1.78251	1.52502e-17
1957799	smtnl	Smoothelin, like	Dr.92765					1.80526	1e-05	2.21012	1.54341e-17
1948428	zgc:63722	Zgc:63722	Dr.6819					-1.36954	3.60538e-10	-1.44557	1.67521e-17
1944098	Dr.137783	Transcribed locus	Dr.137783					-4.78629	1.34371e-13	-4.60553	1.68085e-17
1945026	nrarpa	Notch-regulated ankyrin repeat protein a	Dr.17892							-1.44091	1.69388e-17
1946296	rnf113a	Ring finger protein 113A	Dr.30124					1.33951	1.60017e-07	1.51929	1.70185e-17
1947775	zgc:111983	Zgc:111983	Dr.4740					1.88995	6.23921e-20	2.12504	1.80732e-17
1954561	Dr.83204	Transcribed locus, moderately similar to XP_001093326.1 similar to WD repeat, SAM and U-box domain containing 1 [Macaca mulatta]	Dr.83204							-1.79066	1.83148e-17
1957900	LOC565270	Similar to 3-mercaptopyruvate sulfurtransferase	Dr.94420							-1.62034	1.94265e-17
1954293	emx1	Empty spiracles homeobox 1	Dr.82768							-1.3055	1.97873e-17
1937407	zgc:136734	Zgc:136734	Dr.103079							-1.66796	1.98076e-17
1943413	LOC796306	Hypothetical protein LOC796306	Dr.133308							-1.69943	2.0031e-17
1951253	zgc:56258	Zgc:56258	Dr.78227							1.69637	2.0871e-17
1943137	LOC100002850	Similar to Secretory carrier membrane protein 2, like	Dr.132878					2.12311	8.64373e-09	2.04078	2.1016e-17
1957635	LOC568005	Similar to B-type natriuretic peptide	Dr.91651					-2.97717	7.83621e-07	-5.87499	2.11728e-17
1940980	Dr.121835	Transcribed locus	Dr.121835					-1.82632	2.01659e-06	-1.66235	2.14761e-17
1937443	Dr.104069	Transcribed locus	Dr.104069							1.47023	2.171e-17
1955442	gnrh2	Gonadotropin-releasing hormone 2	Dr.84757					-1.74297	3.52399e-08	-1.90747	2.1741e-17
1940106	LOC564350	Similar to cytochrome P450	Dr.118399							1.63635	2.19003e-17
1938658	zgc:158401	Zgc:158401	Dr.110680							-1.73885	2.19033e-17
1938304	wu:fk85d05	Wu:fk85d05	Dr.107555					1.50595	3e-05	1.6536	2.21865e-17
1953792	Dr.81936	Transcribed locus	Dr.81936					-1.75444	6.29559e-06	-1.97983	2.28851e-17
1952134	zgc:92447	Zgc:92447	Dr.79436					-1.67922	4.56245e-07	-1.50798	2.31285e-17
1940037	LOC797198	Hypothetical protein LOC797198	Dr.118190					1.49619	8.77994e-09	1.65815	2.39522e-17
1955654	LOC568476	Hypothetical LOC568476	Dr.85087							2.02729	2.43372e-17
1950649	sfrs1	Splicing factor, arginine/serine-rich 1 (splicing factor 2, alternate splicing factor)	Dr.77384			-1.41954	4.28037e-09	-1.58838	3.58968e-13	-1.40301	2.48502e-17
1948658	zgc:153297	Zgc:153297	Dr.74545							-1.33517	2.50259e-17
1949878	zgc:110340	Zgc:110340	Dr.76395					1.25606	2.95222e-06	1.34146	2.61647e-17
1952232	zmynd19	Zinc finger, MYND domain containing 19	Dr.79580			-1.22152	4.91615e-16	1.33227	2e-05	1.71662	2.62725e-17
1953329	zgc:92077	Zgc:92077	Dr.81204							-1.24173	2.701e-17
1946032	wu:fc06e12	Wu:fc06e12	Dr.27420					-2.0286	2e-05	-1.75813	2.88393e-17
1944150	zgc:86755	Zgc:86755	Dr.139347							-1.57827	2.90199e-17
1948804	gefiltin	Gefiltin	Dr.75101							-1.66558	2.9376e-17
1953637	zgc:100974	Zgc:100974	Dr.81675							1.62188	3.07423e-17
1951497	zgc:110580	Zgc:110580	Dr.78566					1.34025	1e-05	1.24938	3.09566e-17
1939038	LOC555064	Hypothetical LOC555064	Dr.114279							1.60875	3.13891e-17
1956572	zgc:91925	Zgc:91925	Dr.87009							-1.5952	3.60242e-17
1954918	zgc:101738	Zgc:101738	Dr.83765			1.31241	3e-05			-1.67048	3.62724e-17
1951068	wu:fc03b11	Transcribed locus, weakly similar to XP_001096004.1 dual specificity phosphatase 1 [Macaca mulatta]	Dr.77989							1.58709	3.65365e-17
1942473	Dr.129511	Transcribed locus	Dr.129511			1.8331	2.18808e-10	3.04537	3.32064e-11	2.55697	3.76328e-17
1946102	zgc:86900	Zgc:86900	Dr.28317			-1.53322	6.65356e-10			1.82353	3.77515e-17
1938078	wu:fd44h08	Wu:fd44h08	Dr.106461					1.85768	3.24017e-09	3.18144	3.84129e-17
1944583	hrb	HIV-1 Rev binding protein	Dr.1483					1.35863	6.74365e-09	1.34195	3.89566e-17
1953956	trif	TIR domain containing adaptor inducing interferon-beta	Dr.82215					-1.49422	8.39492e-21	-1.43767	3.89924e-17
1947989	hspa14	Heat shock protein 14	Dr.51946			-1.28561	6.95123e-06			1.43808	3.92898e-17
1949709	krt15	Keratin 15	Dr.76187					-1.39646	8.96091e-06	-1.59228	4.17149e-17
1952069	zgc:56407	Zgc:56407	Dr.79344					1.74207	9.17866e-06	1.97995	4.20263e-17
1939893	nfkb2	Nuclear factor of kappa light polypeptide gene enhancer in B-cells 2, p49/p100	Dr.117553					2.17881	5.89362e-07	1.91088	4.4989e-17
1947010	baz1a	Bromodomain adjacent to zinc finger domain, 1A	Dr.36447			-1.22522	4.09534e-06	-1.39942	4.0245e-12	-1.35674	4.57821e-17
1942874	Dr.132472	Transcribed locus, weakly similar to XP_001114179.1 similar to oxysterol-binding protein-like protein 11 [Macaca mulatta]	Dr.132472					1.83213	1.92611e-06	1.87635	4.73497e-17
1943554	Dr.133541	Transcribed locus	Dr.133541					-4.42864	2.67704e-10	-2.56493	4.86891e-17
1938261	zgc:63759	Zgc:63759	Dr.107346					2.27185	3.25946e-09	2.19271	5.0084e-17
1950060	bmi1	B lymphoma Mo-MLV insertion region 1	Dr.76621							-1.19904	5.02219e-17
1941490	Dr.122912	Transcribed locus	Dr.122912							1.74206	5.3032e-17
1943241	bcl2l	Bcl2-like	Dr.133039							1.68047	5.38424e-17
1943182	LOC570305	Hypothetical LOC570305	Dr.132940							-1.76229	5.54466e-17
1945560	wu:fj43d04	Wu:fj43d04	Dr.22706							-1.57572	5.84197e-17
1954393	Dr.82916	Transcribed locus	Dr.82916					-1.96137	2.81294e-07	-1.66794	6.63442e-17
1955309	zgc:77010	Zgc:77010	Dr.84523			-1.16048	2.77338e-07			1.33909	6.66573e-17
1945411	kptn	Kaptin (actin binding protein)	Dr.2140			1.30056	4.07837e-15	-1.24532	1e-05	-1.28105	6.78155e-17
1943617	Dr.133668	Transcribed locus	Dr.133668					-2.64782	5.19094e-11	-2.30827	6.85234e-17
1949166	rgs4	Regulator of G-protein signalling 4	Dr.75538			1.21306	5.31507e-17			-1.29269	7.11844e-17
1943274	Dr.133100	Transcribed locus	Dr.133100					-2.18568	6.66268e-10	-2.06919	7.22113e-17
1943147	ik:tdsubc_2d11	Ik:tdsubc_2d11	Dr.132891					1.83794	6.68943e-06	1.6629	7.29567e-17
1952092	zgc:85662	Zgc:85662	Dr.79382			1.20701	4.03161e-17	-1.49345	3.45749e-17	-1.30354	7.74364e-17
1947244	zgc:110828	Zgc:110828	Dr.39146							1.51481	7.77961e-17
1951040	LOC100004206	Hypothetical protein LOC100004206	Dr.77951					1.79715	6.14782e-06	2.10214	7.81083e-17
1946000	cd9	CD9 antigen (p24)	Dr.27131					-1.17646	1.90857e-06	-1.1831	8.01899e-17
1944331	Dr.140769	Transcribed locus	Dr.140769							1.66692	8.32126e-17
1945291	col1a1	Collagen, type I, alpha 1	Dr.20097					-1.48457	1.90613e-14	-1.49582	8.58066e-17
1939397	Dr.115621	Transcribed locus, strongly similar to NP_066390.1 histone family, member A [Homo sapiens]	Dr.115621							1.88528	8.62699e-17
1950998	wu:fc09h01	Wu:fc09h01	Dr.77895					-2.25831	2e-05	-1.88195	9.00022e-17
1940096	LOC100005257	Similar to Si:dkeyp-20e4.1 protein	Dr.118373							-1.94236	9.10836e-17
1955208	Dr.84369	Transcribed locus	Dr.84369					-1.95954	8.06981e-07	-1.66657	9.13859e-17
1949427	coe2	Coe2	Dr.75835							-1.71047	9.70243e-17
1937784	strn3	Striatin, calmodulin binding protein 3	Dr.105401					1.42637	3.46779e-06	1.49688	9.91034e-17
1955595	zgc:56235	Zgc:56235	Dr.84972							-1.40756	1.0595e-16
1946329	dla	DeltaA	Dr.30326							-1.45512	1.13559e-16
1943317	LOC100006212	Similar to MGC132380 protein	Dr.133161							-1.64983	1.13583e-16
1957038	mphosph10	M-phase phosphoprotein 10 (U3 small nucleolar ribonucleoprotein)	Dr.88789					1.64871	1.6135e-16	1.67782	1.14673e-16
1937355	tpi1b	Triosephosphate isomerase 1b	Dr.101657					-1.28698	5.62034e-15	-1.52714	1.1504e-16
1949600	LOC573301	Hypothetical LOC573301	Dr.76040					1.65053	7e-05	1.85425	1.17794e-16
1950594	trap1	TNF receptor-associated protein 1	Dr.77314							1.38894	1.18463e-16
1941575	Dr.123107	Transcribed locus	Dr.123107					-1.78267	7.71709e-06	-1.7774	1.29406e-16
1943347	Dr.133203	Transcribed locus	Dr.133203							1.41812	1.30595e-16
1938921	zgc:56526	Zgc:56526	Dr.113818							1.65691	1.32777e-16
1951837	wu:fc52d05	Wu:fc52d05	Dr.79001							1.69104	1.42667e-16
1952078	rcan3	Regulator of calcineurin family member 3	Dr.79356							1.79095	1.59269e-16
1950448	LOC569519	Similar to Im:6908808 protein	Dr.77118							1.71595	1.64427e-16
1950178	si:dkey-34f16.1	Si:dkey-34f16.1	Dr.76780					2.78897	9.38818e-12	1.69589	1.65075e-16
1946325	zgc:154027	Zgc:154027	Dr.30306							-1.63354	1.7008e-16
1954242	sall1	Sal-like 1 (Drosophila)	Dr.82680							-1.40771	1.70245e-16
1947139	zgc:153863	Zgc:153863	Dr.37700							-1.61676	1.74979e-16
1949923	LOC100004162	Hypothetical protein LOC100004162	Dr.76457							-1.65451	1.99324e-16
1939673	ampd3	Adenosine monophosphate deaminase 3	Dr.11670					-1.6154	1e-05	-1.40297	2.00172e-16
1950147	zgc:110715	Zgc:110715	Dr.76733					1.34479	5.37984e-10	1.48527	2.09115e-16
1945328	hsd17b12b	Hydroxysteroid (17-beta) dehydrogenase 12b	Dr.20571							1.80893	2.09915e-16
1944803	diras1	DIRAS family, GTP-binding RAS-like 1	Dr.16422							-1.49159	2.14749e-16
1951300	si:ch211-147a11.3	Si:ch211-147a11.3	Dr.78296							-1.82048	2.19064e-16
1944694	sybl1	Synaptobrevin-like 1	Dr.15571							1.29251	2.39388e-16
1939831	LOC797508	Hypothetical protein LOC797508	Dr.117285							-2.0246	2.41797e-16
1942437	zgc:92338	Zgc:92338	Dr.12903					-2.01185	0	-1.59248	2.49167e-16
1949928	wnt11r	Wingless-type MMTV integration site family, member 11, related	Dr.76466			1.19122	9.25106e-20	1.18815	5e-05	1.24771	2.57126e-16
1943407	yaf2	YY1 associated factor 2	Dr.133296							-1.51172	2.63944e-16
1946340	rpia	Ribose 5-phosphate isomerase A (ribose 5-phosphate epimerase)	Dr.30388							1.50638	2.65484e-16
1953869	Dr.82058	Transcribed locus	Dr.82058							1.65067	2.70279e-16
1950084	rap1b	RAS related protein 1b	Dr.76648					1.30386	4.84801e-10	1.28281	2.70838e-16
1944189	Dr.140304	CDNA clone IMAGE:7402628	Dr.140304							-2.4302	2.74794e-16
1954710	piwil1	Piwi-like 1 (Drosophila)	Dr.83448							1.36311	2.77551e-16
1950955	coro2a	Coronin, actin binding protein, 2A	Dr.77826							1.36288	2.86908e-16
1939909	LOC793313	Hypothetical protein LOC793313	Dr.117615			-1.34955	9e-05			-2.14528	2.87294e-16
1952659	wu:fj05g07	Wu:fj05g07	Dr.80201					2.31444	1.36111e-10	1.89359	2.89052e-16
1945724	tardbp	TAR DNA binding protein	Dr.2409							1.56106	2.90699e-16
1942123	Dr.124939	Transcribed locus	Dr.124939			1.96944	1.89505e-07			2.96529	2.94018e-16
1940185	psmc1b	Proteasome (prosome, macropain) 26S subunit, ATPase, 1b	Dr.1187							1.23299	3.00956e-16
1954136	vox	Ventral homeobox	Dr.82511							1.3397	3.01804e-16
1937559	abcf2	ATP-binding cassette, sub-family F (GCN20), member 2	Dr.104616			-2.39053	5.01899e-16			2.34973	3.16731e-16
1943941	Dr.134730	Transcribed locus	Dr.134730							-1.93234	3.39584e-16
1942161	sb:cb1050	Sb:cb1050	Dr.125168							1.58529	3.40287e-16
1937926	gipc2	GIPC PDZ domain containing family, member 2	Dr.105887					1.56067	1.79667e-07	1.66224	3.57648e-16
1939068	zgc:77462	Zgc:77462	Dr.114378							-1.35933	3.64974e-16
1954607	Dr.83285	Transcribed locus	Dr.83285					-1.96735	1.65567e-06	-1.80918	3.8079e-16
1957696	Dr.92144	Transcribed locus	Dr.92144					-1.79551	2.58496e-06	-1.76543	3.82345e-16
1950218	nola2	Nucleolar protein family A, member 2 (H/ACA small nucleolar RNPs)	Dr.76828							1.74917	3.89711e-16
1944060	Dr.135841	Transcribed locus	Dr.135841							-1.81197	4.07753e-16
1952561	zgc:55944	Zgc:55944	Dr.80062							-1.27249	4.23266e-16
1946175	ccne	Cyclin E	Dr.29					-1.67112	2.08296e-13	-1.51194	4.2537e-16
1955063	zgc:86635	Zgc:86635	Dr.84043							-1.27369	4.2603e-16
1949948	zgc:92763	Zgc:92763	Dr.76489			-1.26753	5.0518e-08	-1.49103	3.90021e-07	-1.37804	4.31263e-16
1955254	LOC100004809	Hypothetical protein LOC100004809	Dr.84445			-1.33747	2.45943e-07	-2.13946	2.70511e-08	-2.46057	4.32456e-16
1957009	zgc:77855	Zgc:77855	Dr.88688					1.93911	3.1215e-07	2.2149	4.36777e-16
1941209	Dr.122357	Transcribed locus	Dr.122357					1.78849	4e-05	2.58399	4.398e-16
1937757	wu:fb83c08	Wu:fb83c08	Dr.105295					1.41968	2.01147e-07	1.66147	4.55976e-16
1946138	f11r	F11 receptor	Dr.28599					1.41546	3.00272e-09	1.27864	5.02151e-16
1944229	zgc:111986	Zgc:111986	Dr.140544			-1.23081	1.03034e-08	-1.75869	3.4719e-12	-1.50413	5.16743e-16
1938300	gng7	Guanine nucleotide binding protein (G protein), gamma 7	Dr.107534					-1.41221	2.25702e-09	-1.54337	5.31794e-16
1945034	wu:fa04a07	Wu:fa04a07	Dr.17958					-1.63256	5.93444e-06	-1.72839	5.34738e-16
1955805	msxd	Muscle segment homeobox D	Dr.85388					2.19155	4.99433e-20	1.64568	5.39219e-16
1944456	Dr.14167	Transcribed locus	Dr.14167			-1.2881	1.53094e-07	-2.08948	3.3825e-10	-1.80939	5.44986e-16
1951080	Dr.78004	Transcribed locus	Dr.78004							1.64342	5.4869e-16
1946187	rpl9	Ribosomal protein L9	Dr.29079							1.36419	5.56692e-16
1954401	Dr.82927	Transcribed locus	Dr.82927							-1.52801	5.65761e-16
1957444	Dr.90668	Transcribed locus	Dr.90668							-4.33315	5.66808e-16
1937796	bsdc1	BSD domain containing 1	Dr.10544			1.20068	2e-05			-1.27331	5.8163e-16
1937601	LOC791951	Hypothetical protein LOC791951	Dr.104768							-1.64008	5.85047e-16
1956788	fam116a	Family with sequence similarity 116, member A	Dr.87880							1.86594	6.01477e-16
1952371	zgc:112262	Zgc:112262	Dr.79799			-1.13126	2e-05	1.18151	8e-05	1.39012	6.03572e-16
1940704	chst1	Carbohydrate (keratan sulfate Gal-6) sulfotransferase 1	Dr.120785					-1.70284	9e-05	-1.76688	6.09745e-16
1958028	zgc:66378	Zgc:66378	Dr.9747							1.49938	6.25888e-16
1944497	LOC572175	Similar to Muc2 protein	Dr.14396			-1.63913	4e-05	-1.92963	5.94528e-07	-2.02506	6.48241e-16
1947584	matr3l	Matrin 3-like	Dr.43321					-1.37694	1.67029e-06	-1.26252	6.62734e-16
1941791	Dr.123595	Transcribed locus	Dr.123595							-3.32784	6.65096e-16
1954752	LOC565764	Similar to Family with sequence similarity 33, member A	Dr.83495							-1.44449	6.68374e-16
1956160	wrb	Tryptophan rich basic protein	Dr.86086							-1.63919	6.83717e-16
1949707	zgc:56493	Zgc:56493	Dr.76185							1.48099	6.8529e-16
1957936	wdr18	WD repeat domain 18	Dr.95215					1.38586	4.24555e-21	1.46753	6.88747e-16
1949578	zgc:55865	Zgc:55865	Dr.76006							1.99835	7.1971e-16
1949223	zgc:111795	Zgc:111795	Dr.75608							1.39413	7.25572e-16
1955660	Dr.85101	Transcribed locus	Dr.85101			-1.43548	2e-05			-1.73974	7.28916e-16
1953090	si:ch73-13b6.3	Si:ch73-13b6.3	Dr.80835			1.37158	9.25682e-06			1.83176	7.34233e-16
1952848	wu:fi32b12	Wu:fi32b12	Dr.80485							1.84184	7.39109e-16
1954606	Dr.83284	Transcribed locus	Dr.83284							-1.93006	7.83935e-16
1949401	cx43	Connexin 43	Dr.75809					1.31867	2.24445e-07	1.2969	8.04467e-16
1941606	Dr.123167	Transcribed locus	Dr.123167							1.60696	8.21852e-16
1949135	mycn	V-myc myelocytomatosis viral related oncogene, neuroblastoma derived (avian)	Dr.75499			1.47013	0	1.13999	2.11388e-16	1.16718	8.27062e-16
1948492	LOC556227	Similar to eukaryotic translation initiation factor 4 gamma 3	Dr.71417							1.91445	8.34649e-16
1946718	zgc:110712	Zgc:110712	Dr.33453			-1.26356	1.43491e-12			1.55499	8.40018e-16
1950850	gabpa	GA-binding protein transcription factor, alpha subunit	Dr.77675							2.05553	8.40116e-16
1950943	wu:fc01d01	Wu:fc01d01	Dr.77809							-1.61983	8.49653e-16
1944024	zgc:91850	Zgc:91850	Dr.135202							1.66732	8.49719e-16
1957404	Dr.90506	Transcribed locus	Dr.90506							-1.60743	8.5583e-16
1943957	Dr.134769	Transcribed locus	Dr.134769					-1.69478	4e-05	-1.95388	8.62662e-16
1946505	si:dkeyp-113d7.1	Si:dkeyp-113d7.1	Dr.31865			1.24629	1.13232e-17	-1.40527	3.82828e-22	-1.4064	8.72016e-16
1953643	mical3	Flavoprotein oxidoreductase MICAL3	Dr.81685					-1.73942	1.59038e-08	-1.73081	8.76324e-16
1953707	wu:fk36e01	Wu:fk36e01	Dr.81801			1.43554	1.21314e-07	1.71244	1e-05	1.58665	8.92663e-16
1951623	rab14	RAB14, member RAS oncogene family	Dr.7872							-1.1954	8.96199e-16
1937455	efna1	Ephrin A1	Dr.104284							-1.21633	9.03285e-16
1953232	zgc:73056	Zgc:73056	Dr.81060					-1.50613	1.29641e-12	-1.46231	9.07096e-16
1942545	wu:fb12g12	Wu:fb12g12	Dr.130893							1.62617	9.1906e-16
1951122	Dr.7806	Transcribed locus	Dr.7806					-1.85075	2.09849e-06	-1.50705	9.23605e-16
1937686	LOC567065	Similar to fat3	Dr.105055					2.68386	1.06902e-11	2.10961	9.39261e-16
1945845	papolb	Poly(A) polymerase beta (testis specific)	Dr.25690					-1.26171	1e-05	-1.48446	9.69869e-16
1951612	zgc:92567	Zgc:92567	Dr.78706							-1.35947	1.00023e-15
1946198	zgc:56476	Zgc:56476	Dr.29131			-1.29071	1.27135e-14			1.26496	1.04679e-15
1954090	pccb	Propionyl Coenzyme A carboxylase, beta polypeptide	Dr.82447			-1.29577	4.91349e-10	-1.46339	2.92165e-10	-1.32691	1.05066e-15
1946737	wu:fe01h05	Wu:fe01h05	Dr.33655							-1.19095	1.08236e-15
1939100	LOC100000716	Hypothetical protein LOC100000716	Dr.114494							-1.68894	1.0828e-15
1948609	wu:fi16b02	Wu:fi16b02	Dr.74197							1.74988	1.1375e-15
1956998	zgc:114184	Zgc:114184	Dr.88652							-1.83	1.18045e-15
1951608	zgc:92326	Zgc:92326	Dr.78702			-1.16425	8e-05	-1.49034	8.5866e-12	-1.38953	1.20914e-15
1952329	LOC558702	Similar to tubulin tyrosine ligase-like family, member 4	Dr.79733					1.74113	1.05048e-09	1.80808	1.21172e-15
1953867	lhx8	LIM homeobox 8	Dr.82056					-1.5189	6.5909e-06	-1.74041	1.21472e-15
1953229	per2	Period homolog 2 (Drosophila)	Dr.81057					3.14599	2.09188e-11	3.86615	1.21697e-15
1956228	Dr.86201	Transcribed locus	Dr.86201					-1.62102	2e-05	-1.54992	1.22922e-15
1949892	olfml3	Olfactomedin-like 3	Dr.76416							-1.89425	1.23192e-15
1956837	ptn	Pleiotrophin	Dr.88108							-1.7495	1.26521e-15
1951725	wu:fc32c12	Wu:fc32c12	Dr.78844							1.45221	1.27059e-15
1955304	Dr.84516	Transcribed locus	Dr.84516							1.58716	1.36302e-15
1955996	znf593	Zinc finger protein 593	Dr.85766							1.57358	1.37261e-15
1952770	zgc:55283	Zgc:55283	Dr.80366							1.70769	1.4299e-15
1952244	wu:fc89f07	Wu:fc89f07	Dr.79597							-2.55697	1.44428e-15
1939790	crestin	Crestin	Dr.117160					-1.92135	3.37546e-07	-1.60141	1.51152e-15
1947322	LOC100001967	Hypothetical protein LOC100001967	Dr.40231					-1.81966	7.27643e-06	-1.57853	1.52469e-15
1948597	daam1l	Dishevelled associated activator of morphogenesis 1, like	Dr.74015			1.30304	2.02896e-06	1.21867	1.72653e-06	1.28756	1.57038e-15
1958101	LOC100003489	Similar to quaking protein homolog	Dr.99662							1.52565	1.59714e-15
1951895	copz1	Coatomer protein complex, subunit zeta 1	Dr.79072			-1.20321	5.0374e-19			1.26527	1.61151e-15
1938671	LOC572168	Hypothetical LOC572168	Dr.110726			1.52403	5.48991e-08	2.07393	2.11101e-08	1.56389	1.62089e-15
1941537	Dr.122994	Transcribed locus	Dr.122994							-2.05797	1.64946e-15
1946293	LOC553447	Hypothetical protein LOC553447	Dr.3008					1.37759	0.0001	1.36563	1.72628e-15
1939431	LOC100006862	Hypothetical protein LOC100006862	Dr.115740							1.87958	1.80875e-15
1945280	rbm35b	RNA binding motif protein 35B	Dr.200					1.36235	9.27402e-07	1.45182	1.87936e-15
1944643	LOC794073	Hypothetical protein LOC794073	Dr.15198					-1.74013	6e-05	-2.011	1.88947e-15
1943727	LOC562207	Hypothetical LOC562207	Dr.133880							-2.35994	1.92446e-15
1954108	brp16	Brain protein 16	Dr.82475					1.66856	9.913e-16	1.83344	1.96927e-15
1942962	Dr.132603	Transcribed locus	Dr.132603			-1.22073	9e-05	-1.81281	1.23123e-15	-1.85312	1.98898e-15
1955480	cntn1b	Contactin 1b	Dr.84810							-1.90619	1.9909e-15
1937783	rps14	Ribosomal protein S14	Dr.1054							1.62777	2.00029e-15
1942949	Dr.132583	Transcribed locus	Dr.132583							-1.5593	2.08549e-15
1938430	gstt1	Glutathione S-transferase theta 1	Dr.108147							-1.4379	2.14413e-15
1938146	wu:fe18c08	Wu:fe18c08	Dr.106709			2.05935	4.46845e-22	2.07028	7.76245e-12	1.73435	2.23577e-15
1949295	pvalb1	Parvalbumin 1	Dr.75692					-2.57757	6.00278e-22	-2.87401	2.27877e-15
1953541	wu:fj81h04	Wu:fj81h04	Dr.81511			1.51601	4.66349e-16	-1.44379	7.16552e-07	-1.49643	2.31286e-15
1954751	zgc:110788	Zgc:110788	Dr.83494							1.3485	2.31738e-15
1955239	zgc:92228	Zgc:92228	Dr.84417							-2.19192	2.3233e-15
1954490	zgc:92794	Zgc:92794	Dr.83100					1.66663	4.50973e-11	1.71561	2.34157e-15
1944059	kcmf1	Potassium channel modulatory factor 1	Dr.13584					1.56085	5.80109e-10	1.40533	2.40382e-15
1956129	zgc:56688	Zgc:56688	Dr.86039							1.63246	2.42114e-15
1956774	ypel1	Yippee-like 1 (Drosophila)	Dr.87837					5.35649	1.30181e-06	5.17069	2.44231e-15
1952308	LOC555570	Similar to putative protein of bilaterial origin (1I516)	Dr.79699							-1.49125	2.4975e-15
1941064	wu:fc95a03	Wu:fc95a03	Dr.122021							-1.53569	2.59738e-15
1957864	vapb	Vesicle-associated membrane protein, associated protein B and C	Dr.935					-1.88832	3.44925e-06	-1.71534	2.6186e-15
1950574	zgc:123214	Zgc:123214	Dr.77286					-1.52812	3e-05	-1.46202	2.78423e-15
1954737	zgc:63882	Zgc:63882	Dr.83478					1.49585	7.19625e-16	1.64053	2.81795e-15
1948385	LOC572122	Hypothetical LOC572122	Dr.67421					-1.65974	5e-05	-1.82845	2.84315e-15
1945107	si:ch211-81a5.8	Si:ch211-81a5.8	Dr.18438							2.50264	2.86189e-15
1945941	zgc:63772	Zgc:63772	Dr.26662							1.247	2.87137e-15
1955098	LOC570474	Similar to 5-hydroxyisourate hydrolase	Dr.84115							2.05312	2.87272e-15
1947965	wu:fb10a09	Wu:fb10a09	Dr.51646			5.19826	1e-05	1.31715	2.11261e-13	1.28018	2.94694e-15
1956325	zgc:92599	Zgc:92599	Dr.86411			-1.84451	4.50153e-27			1.40679	3.01248e-15
1945516	Dr.22344	Transcribed locus, moderately similar to XP_686398.1 similar to mammary tumor virus receptor 2 (predicted) [Danio rerio]	Dr.22344							-1.62239	3.07087e-15
1955160	zgc:112055	Zgc:112055	Dr.84277							2.10045	3.16453e-15
1952491	cyp4v2	Cytochrome P450, family 4, subfamily V, polypeptide 2	Dr.79965					-1.97187	1.0181e-11	-1.60895	3.2362e-15
1938444	zgc:103514	Zgc:103514	Dr.108202					-1.37293	1.31996e-19	-1.27389	3.24421e-15
1940338	LOC100003456	Hypothetical protein LOC100003456	Dr.119381			1.344	1.5031e-06			-1.54372	3.28345e-15
1951089	zgc:101122	Zgc:101122	Dr.78016					2.00709	3e-05	1.90093	3.29573e-15
1942799	zgc:158161	Zgc:158161	Dr.132369							-1.3004	3.36218e-15
1941147	Dr.122208	Transcribed locus	Dr.122208			-2.30735	1.47039e-06	2.38885	4.49172e-07	3.40004	3.44075e-15
1951355	Dr.78373	Transcribed locus	Dr.78373							-1.4726	3.71795e-15
1954274	LOC569735	Similar to Solute carrier organic anion transporter family, member 3a1	Dr.82736							-1.95088	3.78065e-15
1954303	Dr.82788	Transcribed locus	Dr.82788							-1.87121	3.83971e-15
1958097	flj20195l	Hypothetical protein FLJ20195-like (H. sapiens)	Dr.99528							1.64886	3.90164e-15
1941289	Dr.122492	Transcribed locus	Dr.122492					-1.88946	6.869e-07	-1.87	4.02068e-15
1942561	Dr.131057	Transcribed locus, weakly similar to NP_062562.1 factor VII precursor, isoform b [Homo sapiens]	Dr.131057					-1.69971	8e-05	-2.24557	4.02778e-15
1948974	wu:fa03b06	Wu:fa03b06	Dr.75303					-2.31733	2.04147e-06	-1.76563	4.11472e-15
1952195	atp5s	ATP synthase, H+ transporting, mitochondrial F0 complex, subunit s	Dr.79519					-1.95059	2.21017e-06	-1.89619	4.27117e-15
1937608	zgc:86896	Zgc:86896	Dr.104783							-1.26473	4.3667e-15
1939079	suz12	Suppressor of zeste 12 homolog (Drosophila)	Dr.114397			-1.38368	1.16915e-18			1.46529	4.95981e-15
1938081	wu:fe11h08	Wu:fe11h08	Dr.106470							1.75714	5.10552e-15
1948000	LOC100007776	Similar to CCK8	Dr.52159					-2.12833	9e-05	-1.94479	5.321e-15
1942418	Dr.12869	Transcribed locus	Dr.12869							-1.51182	5.42278e-15
1956869	Dr.88255	Transcribed locus	Dr.88255					-1.76917	5.2302e-06	-1.71631	5.47056e-15
1939307	LOC799929	Hypothetical protein LOC799929	Dr.115318							1.72605	5.4807e-15
1957749	Dr.92370	Transcribed locus	Dr.92370			1.80171	5.50825e-13			-2.16448	5.55085e-15
1944360	Dr.140861	Transcribed locus	Dr.140861							-1.77634	5.56103e-15
1943127	sox21a	SRY-box containing gene 21a	Dr.132865			1.21389	2.9572e-09			1.26407	5.57711e-15
1945680	zgc:66409	Zgc:66409	Dr.23608					-2.31457	1.02146e-09	-1.66753	5.86663e-15
1952367	rbm19	RNA binding motif protein 19	Dr.79791							1.75341	5.9697e-15
1953078	zgc:85615	Zgc:85615	Dr.80820			-1.32476	8.60878e-09			1.27932	5.98439e-15
1949617	fhla	Four and a half LIM domains a	Dr.76063							1.70387	6.10041e-15
1954349	lnx2	Ligand of numb-protein X 2	Dr.82850							-1.35557	6.21079e-15
1938717	Dr.111478	CDNA clone IMAGE:7401251	Dr.111478							-1.52459	6.25248e-15
1956029	Dr.85849	Transcribed locus	Dr.85849							1.6307	6.39837e-15
1955361	Dr.84619	Transcribed locus	Dr.84619							-1.57482	6.76015e-15
1949676	slc25a25	Solute carrier family 25 (mitochondrial carrier; phosphate carrier), member 25	Dr.7614			-1.35182	5.63096e-12	-1.21868	1.82016e-06	-1.26907	6.86416e-15
1955162	chd1l	Chromodomain helicase DNA binding protein 1-like	Dr.84280							1.49097	6.86717e-15
1946520	zgc:92195	Zgc:92195	Dr.32024							-1.77385	7.25116e-15
1942356	LOC572238	Similar to SFRS protein kinase 2	Dr.12766							-1.99067	7.26971e-15
1941810	Dr.123651	Transcribed locus	Dr.123651					2.53264	1.76403e-22	2.24536	7.40023e-15
1953448	wu:fj80h05	Wu:fj80h05	Dr.81345							-1.53614	7.65462e-15
1949205	tra2a	Transformer-2 alpha	Dr.75585					-1.49934	1.74455e-07	-1.34749	7.67448e-15
1956067	rnf11	Ring finger protein 11	Dr.85919							-2.08389	7.71513e-15
1942963	Dr.132610	Transcribed locus	Dr.132610					-1.80148	6.95377e-06	-1.67072	7.85092e-15
1951689	zgc:103546	Zgc:103546	Dr.78800					2.0642	2.50404e-06	1.96121	8.05514e-15
1955388	Dr.84671	Transcribed locus	Dr.84671							-1.68376	8.3629e-15
1956224	zgc:92917	Zgc:92917	Dr.86194			-1.25033	8.32662e-07	-1.88014	1.66169e-09	-1.6844	8.44405e-15
1949896	adh5	Alcohol dehydrogenase 5	Dr.76422							-1.42139	8.61476e-15
1949635	zgc:73198	Zgc:73198	Dr.76085					-1.29134	6.0009e-10	-1.26152	8.82306e-15
1955069	Dr.84054	Transcribed locus	Dr.84054					-2.0792	1.0692e-06	-2.24519	8.84131e-15
1949393	neurod	Neurogenic differentiation	Dr.75801							-1.4896	8.8658e-15
1946158	Dr.28790	Transcribed locus	Dr.28790							1.76035	8.89696e-15
1942728	smarca5	SWI/SNF related, matrix associated, actin dependent regulator of chromatin, subfamily a, member 5	Dr.132275			-1.21765	7e-05			1.31235	8.99347e-15
1945671	Dr.23568	Transcribed locus	Dr.23568					-2.39926	1.20398e-06	-3.16724	9.00243e-15
1956890	wnt2b	Wingless-type MMTV integration site family, member 2B	Dr.88309			1.82737	2.45546e-14	1.79313	1.21536e-06	1.69643	9.00592e-15
1954533	zgc:101630	Zgc:101630	Dr.83166			-1.22635	1e-05	-1.65021	2.24394e-14	-1.40675	9.22431e-15
1946319	zgc:91787	Zgc:91787	Dr.30281							1.45772	9.57165e-15
1941199	silva	Silver homolog (mouse) a	Dr.122327							-1.71725	9.97094e-15
1957953	Dr.9573	Transcribed locus	Dr.9573							1.60671	1.01083e-14
1939014	atxn2l	Ataxin 2-like	Dr.114228			-1.30651	2.52189e-14	1.45815	1.21119e-08	1.41453	1.02389e-14
1944570	Dr.14785	Transcribed locus, weakly similar to XP_001095731.1 similar to formin 2 isoform 2 [Macaca mulatta]	Dr.14785							-1.67009	1.02855e-14
1945646	wu:fk57e03	Wu:fk57e03	Dr.23279					-2.0016	2.06524e-06	-1.90075	1.05369e-14
1949689	tbnl	Taube nuss-like	Dr.76160					-1.32758	6.88653e-20	-1.33735	1.07968e-14
1938094	wu:fe47f05	Wu:fe47f05	Dr.106501							-1.6451	1.0804e-14
1941180	Dr.122295	Transcribed locus	Dr.122295					1.98691	1.15502e-07	2.00526	1.08148e-14
1939206	wu:fj48c03	Wu:fj48c03	Dr.114930							-1.70467	1.08307e-14
1954399	Dr.82924	Transcribed locus	Dr.82924							-1.56626	1.08571e-14
1952769	zgc:66437	Zgc:66437	Dr.80365					1.45514	4.59417e-06	1.58896	1.13522e-14
1952707	Dr.80270	Transcribed locus	Dr.80270							-1.54072	1.14595e-14
1946885	cox4nb	Cox4 neighbor	Dr.3514					1.28916	4.73415e-07	1.24393	1.18067e-14
1947623	sb:cb925	Sb:cb925	Dr.43984			-1.77825	1.67789e-06			-1.88413	1.18771e-14
1945223	zgc:103750	Zgc:103750	Dr.19486					-2.93089	1.07599e-08	-4.08214	1.21959e-14
1951703	wu:fc25e01	Wu:fc25e01	Dr.78816							1.70688	1.24266e-14
1952501	Dr.79976	Transcribed locus	Dr.79976							1.5126	1.27108e-14
1942352	Dr.127540	Transcribed locus	Dr.127540							1.52498	1.27702e-14
1953157	slc5a2	Solute carrier family 5 (sodium/glucose cotransporter), member 2	Dr.80948							-3.34535	1.29085e-14
1939522	zgc:63990	Zgc:63990	Dr.116076					-1.42797	2.09009e-10	-1.50481	1.31301e-14
1942816	LOC562786	Hypothetical LOC562786	Dr.132387							2.81632	1.33012e-14
1945571	wu:fj46d11	Wu:fj46d11	Dr.22733							-1.66472	1.37353e-14
1947411	wu:fi43c07	Wu:fi43c07	Dr.41236			-1.59149	1.84844e-14			-1.60229	1.40586e-14
1941595	Dr.123146	Transcribed locus	Dr.123146							-1.53928	1.42484e-14
1949797	zgc:56419	Zgc:56419	Dr.76296					-1.41791	6.67671e-15	-1.31932	1.42973e-14
1947296	wu:fd02h10	Wu:fd02h10	Dr.3991			-1.2328	1.05911e-08			-1.47935	1.43244e-14
1956623	zgc:153348	Zgc:153348	Dr.87177			-1.32417	3e-05			1.57796	1.45956e-14
1939873	LOC792416	Hypothetical protein LOC792416	Dr.117460							1.62536	1.47934e-14
1955386	zgc:100907	Zgc:100907	Dr.84666							-1.37343	1.52022e-14
1950514	cpa5	Carboxypeptidase A5	Dr.77201					-1.91774	1.48046e-07	-2.07549	1.55028e-14
1942289	zgc:101785	Zgc:101785	Dr.126226							1.66117	1.55303e-14
1949451	ing3	Inhibitor of growth family, member 3	Dr.75864							-1.28155	1.59928e-14
1957028	zgc:101868	Zgc:101868	Dr.88755			1.48372	4.59999e-22			1.5923	1.61187e-14
1948817	ckm	Creatine kinase, muscle	Dr.75117					-1.53274	7.27674e-12	-1.47323	1.66014e-14
1943294	Dr.133131	Transcribed locus	Dr.133131			1.34184	5e-05	1.82757	3.71822e-07	1.69071	1.69025e-14
1937743	wu:fb79b06	Wu:fb79b06	Dr.105260					-1.3822	3.50471e-12	-1.26986	1.79985e-14
1951571	hspa4l	Heat shock protein 4, like	Dr.78661			-1.98765	2.79079e-18			1.52374	1.86336e-14
1950138	wdr12	WD repeat domain 12	Dr.76721					1.36965	2.55627e-07	1.5161	1.88046e-14
1941005	si:dkey-267i17.5	Si:dkey-267i17.5	Dr.121900					-1.83923	2.55838e-06	-2.11331	1.9173e-14
1953335	zgc:92836	Zgc:92836	Dr.81215					-1.15352	5e-05	-1.26061	1.92437e-14
1939902	LOC562246	Similar to chemokine CXC-like protein	Dr.117585					-1.26147	1e-05	-1.64652	1.97447e-14
1944284	LOC791988	Hypothetical protein LOC791988	Dr.140635							-1.49438	2.01183e-14
1948486	Dr.70889	Transcribed locus	Dr.70889			1.41806	9.90939e-07	1.76289	2e-05	1.70088	2.01883e-14
1944168	Dr.140086	Transcribed locus, strongly similar to XP_001333520.1 similar to Fanconi anemia B [Danio rerio]	Dr.140086							1.89063	2.08536e-14
1957621	zgc:153753	Zgc:153753	Dr.91561							-1.87534	2.12471e-14
1949274	cldn19	Claudin 19	Dr.75668							-1.35307	2.19405e-14
1955339	Dr.84575	Transcribed locus	Dr.84575							-1.26743	2.19477e-14
1944796	aldh8a1	Aldehyde dehydrogenase 8 family, member A1	Dr.16380			-1.57325	2.07165e-12			1.4186	2.20281e-14
1953708	zgc:92463	Zgc:92463	Dr.81803							-2.17915	2.22588e-14
1941825	Dr.123680	Transcribed locus	Dr.123680							-1.64811	2.28076e-14
1957966	zgc:63696	Zgc:63696	Dr.96129			1.3917	3.44344e-07	2.70783	3.86887e-06	2.4313	2.28996e-14
1947401	etf1	Eukaryotic translation termination factor 1	Dr.4113					1.50782	1.6245e-06	1.60479	2.31632e-14
1956063	zgc:77486	Zgc:77486	Dr.85913					-3.39936	6.41107e-07	-2.94949	2.33586e-14
1944995	LOC792884	Hypothetical protein LOC792884	Dr.17695							1.82236	2.3789e-14
1956511	pdcd2	Programmed cell death 2	Dr.86876							1.57512	2.43869e-14
1953702	wu:fk33c03	Wu:fk33c03	Dr.81793					-1.19392	1e-05	-1.21163	2.44255e-14
1951146	myom1	Myomesin 1 (skelemin)	Dr.78092							-1.52307	2.52089e-14
1955809	hoxa11a	Homeo box A11a	Dr.85394					-1.73484	3.11263e-06	-2.09148	2.56737e-14
1950036	rnuxa	RNA U, small nuclear RNA export adaptor (phosphorylation regulated)	Dr.76596			-1.19893	5.87282e-08	-1.32927	5.18072e-07	-1.25046	2.7706e-14
1949171	si:dkey-29g23.1	Si:dkey-29g23.1	Dr.75543					1.50158	9.84431e-08	1.21827	2.77615e-14
1940213	wdhd1	WD repeat and HMG-box DNA binding protein 1	Dr.118814							1.52642	2.7893e-14
1945297	chga	Chromogranin A	Dr.20148					-1.7555	8.87187e-24	-1.53235	2.8694e-14
1946477	stx5a	Syntaxin 5A	Dr.31674							1.7884	2.87421e-14
1947655	wu:fa12h11	Wu:fa12h11	Dr.448					-2.23136	7.33831e-06	-1.92691	2.92672e-14
1954611	zgc:92178	Zgc:92178	Dr.83294			-1.09946	3.01861e-06	-1.25195	5e-05	-1.35338	2.93829e-14
1953568	Dr.81561	Transcribed locus	Dr.81561			1.94326	0	2.43909	2.26113e-39	1.61173	2.94404e-14
1941342	Dr.122614	Transcribed locus, strongly similar to XP_001117773.1 similar to NMDA receptor 1 isoform NR1-1 precursor [Macaca mulatta]	Dr.122614					-2.27443	9.89774e-09	-2.02654	2.96721e-14
1946813	zgc:101560	Zgc:101560	Dr.34284							-2.6704	3.02366e-14
1940903	ube2l3l	Ubiquitin-conjugating enzyme E2L 3, like	Dr.121673							1.49055	3.12402e-14
1951302	phf17	PHD finger protein 17	Dr.78299					1.53055	1.54403e-11	1.55488	3.27925e-14
1950033	acadl	Acyl-Coenzyme A dehydrogenase, long chain	Dr.76592			-1.35747	1.66029e-11	-1.46485	1.19709e-08	-1.54889	3.40108e-14
1946601	tef	Thyrotroph embryonic factor	Dr.32598					1.76822	1.4248e-18	1.79621	3.4037e-14
1946916	si:ch211-135f11.1	Si:ch211-135f11.1	Dr.35445					-2.81111	6.44949e-08	-2.0505	3.44705e-14
1948230	zgc:65894	Zgc:65894	Dr.6173			-1.19325	5.46999e-06			-1.56053	3.50753e-14
1952873	zgc:56402	Zgc:56402	Dr.80525					-1.46965	6.73516e-08	-1.4641	3.53521e-14
1953612	LOC796258	Similar to Uridine monophosphate kinase	Dr.81637							1.65473	3.59267e-14
1957078	zgc:153723	Zgc:153723	Dr.88985			10.8066	1.06429e-10	7.7598	3.35608e-09	10.5422	3.63762e-14
1952894	gclm	Glutamate-cysteine ligase, modifier subunit	Dr.80559			-1.20082	3e-05	1.44871	9.45619e-09	1.67714	3.67706e-14
1952626	LOC792591	Hypothetical protein LOC792591	Dr.80155							1.75782	3.68895e-14
1955059	zgc:123003	Zgc:123003	Dr.84038							-1.4513	3.82722e-14
1937669	wu:fb57e09	Wu:fb57e09	Dr.105011			-1.46751	3e-05	1.68149	6e-05	1.96688	3.83806e-14
1939310	LOC793775	Hypothetical protein LOC793775	Dr.115334							-1.73624	3.87778e-14
[truncated: 4,469 more rows]
