# Supplementary material for: Comparison of static immersion and intravenous injection systems for exposure of zebrafish embryos to the natural pathogen Edwardsiella tarda
Source: BMC Immunol. 2011 Oct 17;12:58. doi: 10.1186/1471-2172-12-58 (PMC3206475; doi:10.1186/1471-2172-12-58)
Supplement: Additional file 2 — Gene ontology analysis of the up-regulated genes in zebrafish embryos after immersion in E. tarda, E. coli, P. aeruginosa PAO1, and P. aeruginosa PA14. Genes up-regulated significantly (p < 0.0001, no fold change cut-off) after immersion in E. tarda, E. coli, P. aeruginosa PAO1, and P. aeruginosa PA14 were subjected to a master-target statistical test using the web-based eGOn software. The table indicates the number of genes associated with the indicated GO categories for the master (i.e. all genes on the microarray) and targets (i.e. the differentially expressed gene lists of the treatment groups). Yellow indicates significant enrichment of GO-categories in the treatment groups, and blue indicates significant underrepresentation (P < 0.05) [file 1471-2172-12-58-S2.XLS]

## Sheet: Table 3
Supplementary Table S2. Gene ontology analysis of the upregulated genes in zebrafish embryos after immersion in E. tarda, E. coli, P. aeruginosa PAO1, and P. aeruginosa PA14.
GO-term	Name			Master	E. tarda	E. coli	P. aeruginosa PAO1	P. aeruginosa PA14
GO:0008150	biological_process			5667	55	272	493	896
GO:0022610		biological adhesion		76	0	8	10	11
GO:0065007		biological regulation		1065	13	101	186	214
GO:0009987		cellular process		3251	30	189	348	605
GO:0032502		developmental process		791	11	73	145	175
GO:0051234		establishment of localization		618	10	16	35	68
GO:0040007		growth		54	2	8	11	11
GO:0002376		immune system process		94	1	6	10	13
GO:0051179		localization		702	12	32	49	87
GO:0008152		metabolic process		2572	25	148	277	500
GO:0051704		multi-organism process		26	1	4	7	7
GO:0032501		multicellular organismal process		758	13	69	137	161
GO:0048519		negative regulation of biological process		110	2	19	19	21
GO:0043473		pigmentation		13	0	0	3	4
GO:0048518		positive regulation of biological process		95	1	9	8	16
GO:0050789		regulation of biological process		965	9	95	176	197
GO:0000003		reproduction		22	0	1	4	4
GO:0022414		reproductive process		8	0	0	2	2
GO:0050896		response to stimulus		297	5	22	41	61
GO:0007610			behavior	6	0	2	1	2
GO:0051716			cellular response to stimulus	1	0	0	0	0
GO:0051606			detection of stimulus	24	0	1	0	2
GO:0006955			immune response	53	0	4	3	6
GO:0048585			negative regulation of response to stimulus	1	0	0	0	0
GO:0048584			positive regulation of response to stimulus	5	0	1	1	1
GO:0048583			regulation of response to stimulus	7	0	1	1	1
GO:0009628			response to abiotic stimulus	45	0	1	5	8
GO:0009607			response to biotic stimulus	31	1	4	8	8
GO:0042221			response to chemical stimulus	63	1	2	13	17
GO:0009719			response to endogenous stimulus	8	0	0	1	1
GO:0009605			response to external stimulus	69	2	6	8	16
GO:0006950			response to stress	170	1	12	24	41
GO:0048511		rhythmic process		10	0	0	1	1
Genes up-regulated significantly (p<0.0001, no fold change cut-off) after immersion in E. tarda, E. coli, P. aeruginosa PAO1, and P. aeruginosa PA14 were subjected to a master-target statistical test using the web-based eGON software.
The table indicates the number of genes associated with the indicated GO categories for the master (i.e. all genes on the microarray) and targets (i.e. the differentially expressed gene lists of the treatment groups).
Yellow indicates significant enrichment of GO-categories in the treatment groups, and blue indicates significant underrepresentation (P<0.05)
