# Supplementary material for: Comparison of static immersion and intravenous injection systems for exposure of zebrafish embryos to the natural pathogen Edwardsiella tarda
Source: BMC Immunol. 2011 Oct 17;12:58. doi: 10.1186/1471-2172-12-58 (PMC3206475; doi:10.1186/1471-2172-12-58)
Supplement: Additional file 3 — Up-regulated genes with the GO-term "response to stimulus" after immersion in E. tarda, E. coli, P. aeruginosa PAO1, and P. aeruginosa PA14. Gene ontology analysis using eGOn identified 5, 22, 41 and 61genes (indicated with +) that were up-regulated (P < 0.0001) after immersion of zebrafish embryos in E. tarda, E. coli, P. aeruginosa PAO1, or P. aeruginosa PA14, and that were associated with the GO-term 'response to stimulus'. [file 1471-2172-12-58-S3.XLS]

## Sheet: Table 4
Supplementary Table S3. Upregulated genes with the GO-term “response to stimulus” after immersion in E. tarda, E. coli, P. aeruginosa PAO1, and P. aeruginosa PA14.
Identifier	Gene name	Description	E. tarda	E. coli	PAO1	PA14
Dr.77523	atf3	Activating transcription factor 3	+	+	+	+
Dr.78833	apaf1	Apoptotic protease activating factor				+
Dr.78968	bax	Bcl2-associated X protein			+	+
Dr.84461	f9	Coagulation factor IX		+		+
Dr.82313	cry1a	Cryptochrome 1a			+	+
Dr.82314	cry5	Cryptochrome 5			+	+
Dr.79043	crygm4	Crystallin, gamma M4			+	+
Dr.105078	cyp1a	Cytochrome P450, family 1, subfamily A	+	+	+	+
Dr.75754	cyp26a1	Cytochrome P450, subfamily XXVIA, polypeptide 1			+	+
Dr.3526	dtl	Denticleless homolog (Drosophila)			+	+
Dr.76438	efemp2	EGF-containing fibulin-like extracellular matrix protein 2			+	+
Dr.33271	fga	Fibrinogen alpha chain			+	+
Dr.75750	fen1	Flap structure-specific endonuclease 1	+		+	+
Dr.1630	gtf2h2	General transcription factor IIH, polypeptide 2			+	+
Dr.76793	gpx4a	Glutathione peroxidase 4a			+	+
Dr.76269	gadd45b	Growth arrest and DNA-damage-inducible, beta			+	+
Dr.75320	hspd1	Heat shock 60kD protein 1 (chaperonin)				+
Dr.32244	hspb1	Heat shock protein 1			+	+
Dr.77866	im:7144703	Im:7144703		+	+	+
Dr.30443	il1b	Interleukin 1, beta				+
Dr.3984	kbtbd10	Kelch repeat and BTB (POZ) domain containing 10			+	+
Dr.76526	lamb1	Laminin, beta 1		+		+
Dr.72252	mapk14a	Mitogen-activated protein kinase 14a			+	+
Dr.75069	msxb	Muscle segment homeobox B	+	+	+	+
Dr.105564	msh2	MutS homolog 2 (E. coli)				+
Dr.77095	myog	Myogenin		+	+	+
Dr.75826	notch2	Notch homolog 2				+
Dr.79912	nfkbiaa	Nuclear factor of kappa light polypeptide gene enhancer in B-cells inhibitor, alpha a			+	+
Dr.79816	nrf1	Nuclear respiratory factor 1			+	+
Dr.76941	nudt1	Nudix (nucleoside diphosphate linked moiety X)-type motif 1				+
Dr.75808	oep	One-eyed pinhead		+	+	+
Dr.81284	opn1sw2	Opsin 1 (cone pigments), short-wave-sensitive 2				+
Dr.81057	per2	Period homolog 2 (Drosophila)			+	+
Dr.48719	ptgs2b	Prostaglandin-endoperoxide synthase 2b			+	+
Dr.81359	rad18	RAD18 homolog (S. cerevisiae)				+
Dr.1514	rad51	RAD51 homolog (RecA homolog, E. coli) (S. cerevisiae)			+	+
Dr.33922	rpa2	Replication protein A2				+
Dr.12883	saal1	Serum amyloid A-like 1				+
Dr.87374	si:ch211-202c21.3	Si:ch211-202c21.3		+	+	+
Dr.76045	LOC794018	Similar to PRP4 pre-mRNA processing factor 4 homolog (yeast)				+
Dr.75070	thra	Thyroid hormone receptor alpha			+	+
Dr.82491	tlr3	Toll-like receptor 3				+
Dr.89442	tlr4b	Toll-like receptor 4b				+
Dr.10736	tnfsf10l	Tumor necrosis factor (ligand) superfamily, member 10 like				+
Dr.94015	tnfb	Tumor necrosis factor b (TNF superfamily, member 2)		+	+	+
Dr.75100	tp53	Tumor protein p53				+
Dr.84790	ung	Uracil-DNA glycosylase				+
Dr.1064	jun	V-jun sarcoma virus 17 oncogene homolog (avian)			+	+
Dr.75899	wee1	WEE1 homolog (S. pombe)				+
Dr.13872	zgc:110269	Zgc:110269				+
Dr.75608	zgc:111795	Zgc:111795				+
Dr.90156	zgc:112151	Zgc:112151				+
Dr.86305	zgc:56197	Zgc:56197				+
Dr.80549	axin1	Axin 1		+
Dr.80577	cry1b	Cryptochrome 1b		+
Dr.82180	fas	Fas (TNF receptor superfamily, member 6)		+
Dr.76315	igfbp1	Insulin-like growth factor binding protein 1		+
Dr.7740	iclp1	Invariant chain-like protein 1		+
Dr.4212	ldha	Lactate dehydrogenase A4		+
Dr.76034	mb	Myoglobin		+
Dr.76033	pgk1	Phosphoglycerate kinase 1		+
Dr.80100	poll	Polymerase (DNA directed), lambda		+
Dr.389	wnt5b	Wingless-type MMTV integration site family, member 5b	+	+
Dr.89447	hamp1	Hepcidin antimicrobial peptide 1			+
Dr.30983	hoxc13b	Homeo box C13b			+
Dr.85620	il15	Interleukin 15			+
Dr.24319	tp73	Tumor protein p73			+
Dr.76761	zgc:91996	Zgc:91996			+
Gene ontology analysis using eGOn identified 5, 22, 41 and 61genes (indicated with +) that were up-regulated (P<0.0001) after immersion of zebrafish embryos in E. tarda, E. coli, P. aeruginosa PAO1, or P. aeruginosa PA14, and that were asscoiated with the GO-term 'response to stimulus'.
