# Supplementary material for: Comparison of static immersion and intravenous injection systems for exposure of zebrafish embryos to the natural pathogen Edwardsiella tarda
Source: BMC Immunol. 2011 Oct 17;12:58. doi: 10.1186/1471-2172-12-58 (PMC3206475; doi:10.1186/1471-2172-12-58)
Supplement: Additional file 5 — Gene ontology analysis of the up-regulated genes in zebrafish embryos injected with E. tarda. Genes up-regulated significantly up-regulated (P < 0.00001) after injection of zebrafish embryos with E. tarda were subjected to a master-target statistical test using the web-based eGOn software. The table indicates the number of genes associated with the indicated GO categories for the master (i.e. all genes on the microarray) and the target (i.e. differentially expressed genes after E. tarda injection). Yellow indicates significant enrichment of GO-categories in the treatment groups, and blue indicates significant underrepresentation (P < 0.05) [file 1471-2172-12-58-S5.XLS]

## Sheet: Table 6
Supplementary Table S4. Gene ontology analysis of the up-regulated genes in zebrafish embryos injected with E. tarda.
GO-term	Name		Master	UP
GO:0008150	biological_process		5522	75
GO:0022610		biological adhesion	85	2
GO:0065007		biological regulation	1044	14
GO:0009987		cellular process	3139	45
GO:0032502		developmental process	773	9
GO:0051234		establishment of localization	606	2
GO:0040007		growth	54	0
GO:0002376		immune system process	92	5
GO:0051179		localization	689	2
GO:0008152		metabolic process	2462	34
GO:0051704		multi-organism process	28	5
GO:0032501		multicellular organismal process	746	7
GO:0048519		negative regulation of biological process	108	0
GO:0043473		pigmentation	14	0
GO:0048518		positive regulation of biological process	89	3
GO:0050789		regulation of biological process	945	13
GO:0000003		reproduction	21	0
GO:0022414		reproductive process	8	0
GO:0050896		response to stimulus	299	11
GO:0048511		rhythmic process	10	0
Genes up-regulated significantly upregulated (P<0.00001) after injection of zebrafish embryos with E. tarda were subjected to a master-target statistical test using the web-based eGON software.
The table indicates the number of genes associated with the indicated GO categories for the master (i.e. all genes on the microarray) and the target (i.e. differentially expressed genes after E. tarda injection)
Yellow indicates significant enrichment of GO-categories in the treatment groups, and blue indicates significant underrepresentation (P<0.05)
