# Supplementary material for: Comparison of static immersion and intravenous injection systems for exposure of zebrafish embryos to the natural pathogen Edwardsiella tarda
Source: BMC Immunol. 2011 Oct 17;12:58. doi: 10.1186/1471-2172-12-58 (PMC3206475; doi:10.1186/1471-2172-12-58)
Supplement: Additional file 7 — Genes showing differential expression in zebrafish embryos at 8 h after injection of E. tarda. The table lists the probes that had a significant (P < 0.00001) signature at 8 h after injection of 200 CFU of E. tarda into the caudal vein of zebrafish embryos at 28 hpf. Genes were manually annotated and assigned to functional groups based on GO annotations of the zebrafish genes and their human homologues and on searching of PubMed abstracts. Genes are divided into 3 categories: 1: annotated genes previously implicated in the vertebrate immune response and novel/hypothetical genes with sequence similarity to these immune response genes; 2: annotated or novel/hypothetical genes whose known or predicted functions have not been linked to the vertebrate immune response; 3: genes with unknown function. Genes from categories 1 and 2 are ordered by functional annotation groups. For comparison fold change and P-values are shown of probes that also had a significant signature in the E. tarda immersion microarray or in previous microarray data of S. typhimurium injection at 2, 5 and 8 hpi [9]. [file 1471-2172-12-58-S7.XLS]

## Sheet: Table 5
Supplementary Table S5. Genes showing differential expression in zebrafish embryos at 8 h after injection of E. tarda.
							E. tarda immersion		Salmonella 2 hpi		Salmonella 5 hpi		Salmonella 8 hpi
Probe ID	Gene Symbol	Gene Description	Fold Change	P-value	Category	Functional annotation	Fold Change	P-value	Fold Change	P-value	Fold Change	P-value	Fold Change	P-value
LOLS10169	zgc:64115	major histocompatibility complex class I ZE like	1.81663	4.94607e-06	1	Antigen presentation					1.70516	1.53952e-08	2.27128	1.80187e-08
A_15_P106843	bnip3l	BCL2/adenovirus E1B interacting protein 3-like	1.65747	7.03023e-06	1	Apoptosis
A_15_P118750	bnip3l	BCL2/adenovirus E1B interacting protein 3-like	1.45373	2.2108e-07	1	Apoptosis
A_15_P102765	bnip3lb	BCL2/adenovirus E1B interacting protein 3-like b	1.48883	8.58101e-06	1	Apoptosis
A_15_P111539	dram1	DNA-damage regulated autophagy modulator 1	10.4058	1.09722e-11	1	Apoptosis			3.27744	1.5729e-15	2.47992	9.32943e-07	2.72249	1.60419e-33
A_15_P107308	cp	ceruloplasmin	1.66131	1.5867e-13	1	Complement activation and acute phase response
A_15_P102638	f5	coagulation factor V	1.65852	4.03481e-11	1	Complement activation and acute phase response
LOLS01347	f5	coagulation factor V	1.41775	2.78736e-07	1	Complement activation and acute phase response
A_15_P101786	fgb	fibrinogen, B beta polypeptide	1.78031	7.30727e-06	1	Complement activation and acute phase response
A_15_P103556	fgb	fibrinogen, B beta polypeptide	1.5274	5.03439e-07	1	Complement activation and acute phase response
A_15_P110090	hpx	Hemopexin	9.48419	3.00874e-08	1	Complement activation and acute phase response
A_15_P108307	LOC100149559	Similar to complement component 1, q subcomponent-like 4	-3.21017	4.49573e-06	1	Complement activation and acute phase response
LOLS09125	zgc:158446	complement factor B	1.37859	1.51841e-06	1	Complement activation and acute phase response					1.99879	2.76516e-06	2.27292	8.8215e-12
LOLT00223	zgc:158446	complement factor B	2.78716	0	1	Complement activation and acute phase response
LOL01600	Cxcl-c13d	Chemokine CXCL-C13d (LOC100003911)	8.26354	5.6397e-09	1	Cytokines and chemokines							4.49377	1.48589e-37
LOLO1777	Cxcl-c1c	Chemokine CXCL-C1c (si:ch73-6k14.1)	10.7692	4.9297e-15	1	Cytokines and chemokines			4.24346	0	3.28332	3.5664e-07	12.9071	1.35971e-28
LOLO1779	Cxcl-c1c	Chemokine CXCL-C1c (si:ch73-6k14.1)	2.36196	3.74399e-06	1	Cytokines and chemokines			4.35489	1.0361e-22	2.12569	1.78216e-14	8.8803	0
LOLO1724	Dr.125570	Transcribed locus, weakly similar to NP_001108573.1 chemokine CCL-Cub	2.5442	3.06142e-16	1	Cytokines and chemokines					6.11052	8.38933e-16	16.5489	0
LOLO1725	Dr.125570	Transcribed locus, weakly similar to NP_001108573.1 chemokine CCL-Cub	1.71591	3.51169e-07	1	Cytokines and chemokines					4.29514	1.4014e-14	8.06616	4.09762e-32
LOL01549	il1b	interleukin 1, beta	2.49441	5.98257e-10	1	Cytokines and chemokines			4.35678	0			9.71314	0
LOL02099	il1b	interleukin 1, beta	1.26471	6.34709e-07	1	Cytokines and chemokines			3.89646	3.27565e-13			11.1577	0
LOL02101	il1b	IL-1beta	4.09087	3.12975e-23	1	Cytokines and chemokines			4.97217	1.98331e-14			11.1555	0
LOL02102	il1b	interleukin 1, beta	4.2012	2.27108e-41	1	Cytokines and chemokines			4.66266	0			8.87638	0
LOL02105	il1b	interleukin 1, beta	1.69509	1.04843e-08	1	Cytokines and chemokines			4.77951	7.54163e-13			8.44621	3.13659e-28
LOL04305	tnfb	tumor necrosis factor (TNF superfamily, member 2)	2.07792	1.42772e-09	1	Cytokines and chemokines			2.61825	5.9046e-16			10.283	0
LOL04306	tnfb	tumor necrosis factor (TNF superfamily, member 2)	1.79314	6.35965e-06	1	Cytokines and chemokines			2.80025	1.08141e-07			9.02167	0
LOL04309	tnfb	tumor necrosis factor (TNF superfamily, member 2)	2.7892	9.72457e-13	1	Cytokines and chemokines			2.31617	2.0115e-11			8.63118	0
A_15_P120798	glipr2l	GLI pathogenesis-related 2, like	1.83637	6.06499e-23	1	Defense response					1.6756	5.74574e-25	2.14731	4.83142e-26
LOLS04232	glipr2l	GLI pathogenesis-related 2, like	2.5933	1.0667e-12	1	Defense response					1.73657	7.07216e-23	2.98285	2.4784e-28
A_15_P114842	hamp1;hamp2	hepcidin antimicrobial peptide 1; hepcidin antimicrobial peptide 1	10.6285	1.406e-06	1	Defense response			6.86015	1.18171e-24	6.05906	3.84678e-07	27.4546	4.86298e-38
A_15_P116648	LOC563525	Tripartite motif-containing 59	-2.59984	2.2523e-12	1	Defense response
A_15_P105824	mxc	myxovirus (influenza virus) resistance E	1.76417	3.48034e-08	1	Defense response			2.94403	1.06107e-24	11.3378	0	11.2137	0
LOL02290	ncf1	neutrophil cytosolic factor 1	3.58608	5.08074e-13	1	Defense response			2.48494	6.94782e-20	2.34827	8.14904e-29	1.8887	1.51478e-09
LOL02291	ncf1	neutrophil cytosolic factor 1	1.83947	6.32359e-06	1	Defense response			2.46214	6.51797e-17	2.30075	4.37368e-16	1.82135	6.61555e-08
LOL02292	ncf1	neutrophil cytosolic factor 1	1.69437	4.25076e-18	1	Defense response			2.69721	2.95717e-14	1.81425	2.08684e-18
LOL02293	ncf1	neutrophil cytosolic factor 1	2.74613	6.54592e-18	1	Defense response			2.35887	2.38583e-08	1.99289	3.96579e-10
LOL02294	ncf1	neutrophil cytosolic factor 1	1.41401	2.17917e-06	1	Defense response			2.34694	5.70073e-09	2.00301	2.37527e-25	1.69147	1.63511e-07
LOL02296	ncf1	neutrophil cytosolic factor 1	1.87154	3.27962e-11	1	Defense response			2.53241	2.71996e-11	1.75365	1.37087e-09
LOLS08465	ncf1	neutrophil cytosolic factor 1	2.66452	1.98063e-17	1	Defense response			2.41164	6.87306e-16	2.22493	6.89889e-32	1.97945	6.36956e-10
A_15_P100803	pglyrp5	peptidoglycan recognition protein 5	5.18735	1.50597e-11	1	Defense response			3.17288	6.39129e-13	4.66163	1.2136e-10	9.14436	0
LOLS05685	sdf2l1	Stromal cell-derived factor 2-like 1	-1.6207	8.22779e-06	1	Defense response
LOLT00575	LOC100005661	PREDICTED: Danio rerio similar to fibronectin 1a (LOC100005661)	1.38181	2.70264e-06	1	Extracellular matrix
LOLS09178	LOC100333296	fibronectin type-III domain-containing protein UNQ728/PRO1410 homolog (LOC100333296)	1.58877	7.64037e-07	1	Extracellular matrix
A_15_P107320	zgc:158494	Similar to putative galactose-binding protein	-2.31275	8.33556e-14	1	Lectins
LOLS08023	zgc:158494	Similar to putative galactose-binding protein	-2.00771	3.90064e-14	1	Lectins
A_15_P107408	acpl2	Acid phosphatase-like 2	1.47	3.02804e-07	1	Metabolism
A_15_P114080	entpd4	ectonucleoside triphosphate diphosphohydrolase 4 (lysosomal apyrase-like 1)	2.27831	5.83969e-15	1	Metabolism
LOLS13650	entpd4	ectonucleoside triphosphate diphosphohydrolase 4	1.3044	3.11884e-06	1	Metabolism
A_15_P104179	irg1	novel protein similar to mouse immunoresponsive gene 1 (Irg1)	2.44352	1.62534e-16	1	Metabolism			2.70841	3.31677e-12	2.24107	2.09096e-06	3.07746	2.09062e-15
A_15_P111645	irg1	novel protein similar to mouse immunoresponsive gene 1 (Irg1)	17.4632	0	1	Metabolism			3.13541	2.56918e-09	3.7788	9.06296e-35	9.35246	0
LOLS05727	np	Nucleoside phosphorylase	-1.61985	7.49155e-06	1	Metabolism
A_15_P120144	pnp5a	purine nucleoside phosphorylase 5a	-1.51927	1.01294e-11	1	Metabolism
LOLS12900	dicer1	Dicer1, Dcr-1 homolog (Drosophila)	-1.50404	2.70728e-13	1	Other
A_15_P113569	mpeg1	macrophage expressed gene 1	-1.81152	6.62825e-06	1	Other
LOLC1662	ppial	Peptidylprolyl isomerase A, like, cyclophilin	-1.61051	1.96198e-07	1	Protein folding
LOLS09209	casp2	Caspase 2, apoptosis-related cysteine protease	1.45859	1.93863e-07	1	Proteolysis
LOLS00449	casp8	Caspase 8, apoptosis-related cysteine peptidase	1.38443	2.88842e-07	1	Proteolysis
A_15_P104764	cpvl	carboxypeptidase, vitellogenic-like	-2.01576	2.23727e-08	1	Proteolysis
A_15_P112596	malt1	mucosa associated lymphoid tissue lymphoma translocation gene 1	2.05325	1.3873e-06	1	Proteolysis
A_15_P103191	mmp9	matrix metalloproteinase 9	7.80659	1.0109e-28	1	Proteolysis			4.05675	7.76776e-36	4.69444	2.45549e-07	25.5338	0
A_15_P114154	mmp9	matrix metalloproteinase 9	7.94391	7.71794e-23	1	Proteolysis			3.64534	6.93304e-40	5.1416	1.45682e-09	25.9085	0
LOL01069	mmp9	matrix metalloproteinase 9	8.78793	4.11957e-33	1	Proteolysis			4.00653	0	5.19455	2.53398e-09	26.8696	0
LOL01609	mmp9	matrix metalloproteinase 9	62.7298	5.60419e-31	1	Proteolysis			3.11217	8.98385e-16	4.86223	1.84601e-34	36.9978	4.38874e-24
LOL02513	mmp9	matrix metalloproteinase 9	9.38331	7.64586e-38	1	Proteolysis			3.90835	1.4013e-45	4.27557	2.92719e-09	27.8414	0
LOL02514	mmp9	matrix metalloproteinase 9	10.156	2.15759e-39	1	Proteolysis			3.52605	0	4.31384	5.83506e-07	17.3953	0
LOL02515	mmp9	matrix metalloproteinase 9	9.6378	4.49585e-31	1	Proteolysis			4.04052	1.45903e-39	4.41705	3.1492e-06	23.2815	0
LOL02516	mmp9	matrix metalloproteinase 9	4.85773	6.00152e-15	1	Proteolysis			3.76315	2.02828e-22	4.4215	4.44313e-14	29.3233	0
LOL02517	mmp9	matrix metalloproteinase 9	12.5879	0	1	Proteolysis			4.38354	2.67435e-36			21.6854	0
LOL02518	mmp9	matrix metalloproteinase 9	7.0734	3.9769e-28	1	Proteolysis			3.77036	3.19103e-25	4.5511	2.94687e-07	23.6339	0
LOL02520	mmp9	matrix metalloproteinase 9	10.9302	0	1	Proteolysis			4.0616	2.41487e-36			21.8996	0
LOL04917	mmp9	matrix metalloproteinase 9	9.38595	3.16923e-38	1	Proteolysis			3.88225	0	5.24261	6.94754e-10	26.5571	0
LOLS08196	mmp9	matrix metalloproteinase 9	5.89741	4.50167e-21	1	Proteolysis			3.24341	1.28714e-16			15.7491	0
LOLT00153	mmp9	matrix metalloproteinase 9	9.68024	4.50047e-40	1	Proteolysis
LOLS11813	anxa1c	Annexin A1c	-1.55266	4.6891e-06	1	Signal transduction
LOLS09986	calcoco2	Calcium binding and coiled-coil domain 2 (calcoco2)	2.21002	1.95598e-10	1	Signal transduction
A_15_P111782	CD36	CD36 antigen	-6.13855	0	1	Signal transduction
LOL01003	CD36	CD36 antigen	-2.77601	2.75641e-34	1	Signal transduction
LOL02059	CD36	CD36 antigen	-2.318	2.63414e-25	1	Signal transduction
LOL02061	CD36	CD36 antigen	-4.76169	0	1	Signal transduction
LOL02065	CD36	CD36 antigen	-3.64781	0	1	Signal transduction
LOL02066	CD36	CD36 antigen	-2.04657	1.60407e-10	1	Signal transduction
LOL03859	CD36	CD36 antigen	-1.93539	4.93474e-19	1	Signal transduction
LOL04852	CD36	CD36 antigen	-2.6973	9.10045e-24	1	Signal transduction
LOL01478	crfb8	Cytokine receptor family member b8 (crfb8)	2.26547	6.12429e-12	1	Signal transduction
LOL04391	crfb8	Cytokine receptor family member b8 (crfb8)	2.47711	1.04691e-18	1	Signal transduction
LOL04395	crfb8	Cytokine receptor family member b8 (crfb8)	1.41606	1.35682e-06	1	Signal transduction
LOL05294	crfb8	Cytokine receptor family member b8 (crfb8)	2.10733	1.20868e-11	1	Signal transduction
A_15_P100478	ctgf	connective tissue growth factor	1.33373	5.15465e-06	1	Signal transduction
LOL02124	Dr.116350	similar to interleukin-1 receptor type II	1.83355	1.02037e-07	1	Signal transduction							1.4618	3.09176e-10
LOL02125	Dr.116350	similar to interleukin-1 receptor type II	2.49692	3.07686e-31	1	Signal transduction							1.74814	1.07578e-08
LOL02129	Dr.116350	similar to interleukin-1 receptor type II	2.30683	8.64666e-17	1	Signal transduction							1.47577	3.11976e-07
A_15_P110430	elmod2	ELMO/CED-12 domain containing 2	1.59331	1.63339e-08	1	Signal transduction
A_15_P108604	hdr	hematopoietic death receptor (tumor necrosis factor receptor superfamily, member 10a)	-1.30656	7.75704e-07	1	Signal transduction
LOL02133	irak3	Novel protein similar to vertebrate interleukin-1 receptor-associated kinase 3 (IRAK3)	7.51363	4.13449e-22	1	Signal transduction			2.09351	1.73476e-10			2.91827	4.09942e-23
LOL02134	irak3	Novel protein similar to vertebrate interleukin-1 receptor-associated kinase 3 (IRAK3)	1.5558	3.77457e-08	1	Signal transduction							6.35156	6.44741e-19
LOL02170	LOC558956	Similar to UBiQuitin family member (ubq-1) (LOC558956)	2.31016	2.22452e-16	1	Signal transduction					4.49172	3.65655e-09	6.86733	2.2101e-23
LOL02171	LOC558956	Similar to UBiQuitin family member (ubq-1) (LOC558956)	2.29901	2.49129e-15	1	Signal transduction					4.10752	2.15477e-08	6.08152	1.78186e-24
LOL02172	LOC558956	Similar to UBiQuitin family member (ubq-1) (LOC558956)	1.88734	9.69424e-07	1	Signal transduction					5.53298	5.8157e-14	11.1186	1.4013e-45
LOL03802	LOC571584	Similar to Macrophage receptor MARCO (Macrophage receptor with collagenous structure) (Scavenger receptor class A member 2)	4.72011	4.49367e-29	1	Signal transduction			2.61089	6.70289e-15	1.69044	9.05152e-06	2.08918	2.6562e-13
LOL03804	LOC571584	Similar to Macrophage receptor MARCO (Macrophage receptor with collagenous structure) (Scavenger receptor class A member 2)	5.96213	8.47216e-06	1	Signal transduction			2.23356	2.0652e-07	2.05359	3.23846e-09	2.09799	8.03981e-07
LOL03760	LOC794066	Hypothetical LOC794066 (containing Scavenger receptor cysteine-rich domain)	5.96027	3.75645e-13	1	Signal transduction					1.40582	8.89892e-06
LOL02438	map3k7ip2	mitogen-activated protein kinase kinase kinase 7 interacting protein 2	1.27433	4.08372e-06	1	Signal transduction
LOL01769	mapk1	Mitogen-activated protein kinase 1	2.14242	6.08431e-11	1	Signal transduction
LOL03360	mapk1	Mitogen-activated protein kinase 1	2.59198	1.4697e-32	1	Signal transduction
LOL03362	mapk1	Mitogen-activated protein kinase 1	1.61642	7.83634e-08	1	Signal transduction
LOL03365	mapk1	Mitogen-activated protein kinase 1	1.79926	3.60325e-10	1	Signal transduction
LOLS13838	mapk1	Mitogen-activated protein kinase 1	1.56558	9.81326e-07	1	Signal transduction
A_15_P110965	ms4a17a.5	membrane-spanning 4-domains, subfamily A, member 17A.5	14.4716	0	1	Signal transduction							5.64761	0
LOLS08980	nfkbiaa	nuclear factor of kappa light polypeptide gene enhancer in B-cells inhibitor, alpha a	2.5914	7.06881e-07	1	Signal transduction			1.83474	1.28111e-06			3.24563	3.92782e-19
A_15_P107969	pim1	pim-1 oncogene	1.75798	2.53285e-08	1	Signal transduction			1.72008	9.77926e-07
LOLS06462	ptk2bb	Protein tyrosine kinase 2 beta, b	1.91712	4.361e-06	1	Signal transduction
LOL03291	rac1	Ras-related C3 botulinum toxin substrate 1 (rho family, small GTP binding protein Rac1)	1.25398	4.86919e-06	1	Signal transduction
LOL03308	rhobtb2a	Rho-related BTB domain containing 2a	3.09797	3.38907e-07	1	Signal transduction
LOL03247	rhogb	Ras homolog gene family, member Gb	1.42567	9.88316e-11	1	Signal transduction
LOL04691	ripk2	receptor-interacting serine-threonine kinase 2	1.54792	1.00646e-06	1	Signal transduction
LOL04693	ripk2	Receptor-interacting serine-threonine kinase 2	1.65963	1.48658e-08	1	Signal transduction
A_15_P100873	socs1	Suppressor of cytokine signaling 1	5.59202	8.29341e-11	1	Signal transduction							2.38547	1.22494e-18
A_15_P119415	socs3a	suppressor of cytokine signaling 3a	2.8463	1.17086e-08	1	Signal transduction			3.0552	3.18012e-34	2.7756	3.76164e-13	10.6252	1.24554e-36
LOLS10269	socs3a	suppressor of cytokine signaling 3a	2.67344	9.6527e-41	1	Signal transduction			3.09061	7.96095e-20	1.96082	6.92172e-26	6.44639	0
A_15_P116605	socs3b	suppressor of cytokine signaling 3b	2.4487	1.21767e-30	1	Signal transduction			2.47354	1.77643e-21	1.89017	6.25826e-10	4.18898	0
LOLS04094	socs3b	suppressor of cytokine signaling 3b	2.4159	2.14261e-25	1	Signal transduction			2.51686	4.02502e-16	1.76051	1.15037e-06	3.649	1.08512e-33
A_15_P109316	spred2	Sprouty-related, EVH1 domain containing 2	1.63425	6.45227e-06	1	Signal transduction
A_15_P103012	src	V-src sarcoma (Schmidt-Ruppin A-2) viral oncogene homolog (avian)	1.37002	4.72825e-06	1	Signal transduction
LOL02669	tlr5b	toll-like receptor 5b	4.01384	2.10867e-08	1	Signal transduction			2.04977	1.46449e-12	1.87549	7.61072e-11	1.78484	1.36597e-08
A_15_P106641	tnfrsf1a	tumor necrosis factor receptor superfamily, member 1a	1.52387	5.9381e-08	1	Signal transduction					2.03367	5.60568e-18	2.26651	4.88678e-15
LOL04652	traf2b	Tnf receptor-associated factor 2b (traf2b)	1.89161	9.40002e-14	1	Signal transduction
LOL04654	traf2b	Tnf receptor-associated factor 2b (traf2b)	2.22038	1.16396e-21	1	Signal transduction
LOL04599	traf3	TNF receptor-associated factor 3 (traf3)	1.962	6.06279e-08	1	Signal transduction
A_15_P113598	traf3ip2	TRAF3 interacting protein 2	1.5889	5.09272e-08	1	Signal transduction
LOL02598	trif	TIR domain containing adaptor inducing interferon-beta	1.47599	9.65886e-10	1	Signal transduction
A_15_P120358	txndc17	Thioredoxin domain containing 17	-1.94156	1.31384e-25	1	Signal transduction
LOLT00109	zgc:158276	nuclear factor of kappa light polypeptide gene enhancer in B-cells inhibitor, epsilon	2.84546	2.63198e-07	1	Signal transduction
A_15_P109979	zgc:64051	CD53 antigen	1.49614	2.77326e-06	1	Signal transduction
LOLG659	atf3	activating transcription factor 3	2.9736	7.53001e-09	1	Transcriptional activation or repression			3.16989	2.4016e-36			8.70533	1.11165e-28
LOLO1616	atf3	activating transcription factor 3	3.28891	5.06454e-09	1	Transcriptional activation or repression			3.00764	0			8.70107	8.34616e-28
LOLS03352	atf3	activating transcription factor 3	1.81926	2.30531e-06	1	Transcriptional activation or repression							4.95816	3.9678e-31
LOLO1613	atf7a	Activating transcription factor 7a	3.2251	2.67989e-06	1	Transcriptional activation or repression
A_15_P101177	cebpg	CCAAT/enhancer binding protein (C/EBP), gamma	1.29693	7.5114e-08	1	Transcriptional activation or repression
A_15_P112968	elf3	E74-like factor 3 (ets domain transcription factor, epithelial-specific )	1.66826	2.34308e-09	1	Transcriptional activation or repression							3.71666	2.02912e-12
LOLS08287	elf3	E74-like factor 3 (ets domain transcription factor, epithelial-specific )	1.63193	2.15393e-09	1	Transcriptional activation or repression			1.6012	6.34015e-06			3.7501	8.68952e-10
A_15_P101481	fos	Danio rerio v-fos FBJ murine osteosarcoma viral oncogene homolog (fos)	2.70803	2.33826e-29	1	Transcriptional activation or repression			1.99027	7.19282e-26			6.61314	2.77276e-28
LOL03480	fos	V-fos FBJ murine osteosarcoma viral oncogene homolog	1.76593	2.60489e-08	1	Transcriptional activation or repression							2.70227	1.69227e-27
LOL03481	fos	V-fos FBJ murine osteosarcoma viral oncogene homolog	1.6067	7.05437e-09	1	Transcriptional activation or repression							2.81203	2.4882e-14
LOL03485	fos	V-fos FBJ murine osteosarcoma viral oncogene homolog	1.49736	5.24571e-06	1	Transcriptional activation or repression							1.89622	7.66428e-11
LOLO1621	fos	V-fos FBJ murine osteosarcoma viral oncogene homolog	5.0359	1.02373e-18	1	Transcriptional activation or repression			1.94037	8.80168e-25			7.3286	4.02792e-27
LOLO1622	fos	V-fos FBJ murine osteosarcoma viral oncogene homolog	2.45102	4.45582e-26	1	Transcriptional activation or repression			2.03772	1.83335e-13			5.90563	2.36201e-38
LOLO1623	fos	V-fos FBJ murine osteosarcoma viral oncogene homolog	2.42054	9.2599e-38	1	Transcriptional activation or repression			1.8263	2.36609e-13			6.04416	2.4537e-29
LOLS16185	fos	V-fos FBJ murine osteosarcoma viral oncogene homolog	1.9254	4.57795e-11	1	Transcriptional activation or repression							2.72413	6.1248e-13
LOLS05297	fosl2	Fos-like antigen 2 (fosl2)	2.16998	9.51255e-12	1	Transcriptional activation or repression			2.56056	1.80146e-23	1.89567	1.50574e-15	4.70987	4.76441e-44
LOLS05728	fosl2	Fos-like antigen 2 (fosl2)	2.61173	4.8192e-13	1	Transcriptional activation or repression			2.46972	0	2.13009	8.54407e-37	4.39334	0
LOLS02614	irf11	interferon regulatory factor 11	3.40281	3.3414e-15	1	Transcriptional activation or repression			3.64614	4.19005e-20			2.63779	2.62942e-18
LOL01258	irf9	interferon regulatory factor 9	2.70153	4.70292e-31	1	Transcriptional activation or repression					1.62015	2.74466e-10	2.10533	9.26313e-19
LOL03553	irf9	interferon regulatory factor 9	2.45576	4.23536e-37	1	Transcriptional activation or repression					1.67817	4.33914e-12	2.11971	1.19981e-22
LOL03554	irf9	interferon regulatory factor 9	1.37141	2.00776e-08	1	Transcriptional activation or repression					1.77654	4.13024e-06	2.37383	2.82653e-20
LOL03556	irf9	interferon regulatory factor 9	2.30671	5.34802e-27	1	Transcriptional activation or repression
LOL03557	irf9	interferon regulatory factor 9	1.33122	5.35202e-07	1	Transcriptional activation or repression					1.35961	3.64178e-07	1.9042	3.62183e-09
LOL03558	irf9	interferon regulatory factor 9	1.74986	2.21106e-18	1	Transcriptional activation or repression					1.30436	4.06871e-06	2.10341	8.60886e-18
LOL03560	irf9	interferon regulatory factor 9	1.55981	4.38441e-18	1	Transcriptional activation or repression							2.03403	6.96714e-17
LOL05102	irf9	interferon regulatory factor 9	2.30752	7.63681e-23	1	Transcriptional activation or repression					1.59373	1.34065e-13	1.99371	4.24841e-18
LOLS01685	irf9	interferon regulatory factor 9	1.41819	9.76075e-12	1	Transcriptional activation or repression					1.90361	1.49239e-09	2.31159	2.99162e-29
A_15_P101236	jun	v-jun sarcoma virus 17 oncogene homolog (avian)	1.38158	1.24911e-10	1	Transcriptional activation or repression
A_15_P102059	jun	v-jun sarcoma virus 17 oncogene homolog (avian)	1.37833	1.63873e-10	1	Transcriptional activation or repression
LOLO1600	jun	V-jun sarcoma virus 17 oncogene homolog (avian)	1.38955	3.16968e-10	1	Transcriptional activation or repression
LOLS16169	jun	v-jun sarcoma virus 17 oncogene homolog (avian)	1.3556	7.64274e-09	1	Transcriptional activation or repression
A_15_P111786	junb	Jun B proto-oncogene	1.68267	7.189e-11	1	Transcriptional activation or repression							4.21219	0
A_15_P116675	junb	jun B proto-oncogene	1.96899	3.13636e-19	1	Transcriptional activation or repression							5.02105	1.18785e-25
A_15_P117758	junb	Jun B proto-oncogene	3.20623	0	1	Transcriptional activation or repression			2.27078	1.23041e-06	1.70191	1.62354e-15	5.09779	0
LOL01255	junb	Jun B proto-oncogene	2.16296	2.13284e-25	1	Transcriptional activation or repression							4.61252	4.37137e-27
LOL01791	junb	Jun B proto-oncogene	3.7161	0	1	Transcriptional activation or repression							4.62214	4.17134e-40
LOL03532	junb	Jun B proto-oncogene	2.34736	1.24141e-29	1	Transcriptional activation or repression							4.33981	2.72519e-28
LOL03533	junb	Jun B proto-oncogene	2.03153	3.03875e-18	1	Transcriptional activation or repression							3.91837	2.59652e-16
LOL03535	junb	Jun B proto-oncogene	1.5616	2.075e-09	1	Transcriptional activation or repression							2.3883	1.19436e-11
LOL03536	junb	jun B proto-oncogene	2.58112	1.11659e-27	1	Transcriptional activation or repression							3.83523	5.56989e-21
LOL03537	junb	Jun B proto-oncogene	1.40999	2.90901e-06	1	Transcriptional activation or repression							3.58103	8.64916e-15
LOL03538	junb	Jun B proto-oncogene	2.04093	8.63273e-21	1	Transcriptional activation or repression			1.83791	6.16014e-10			4.24584	2.15361e-20
LOL03539	junb	Jun B proto-oncogene	1.34879	6.89399e-06	1	Transcriptional activation or repression							3.69993	9.88626e-40
LOL05099	junb	Jun B proto-oncogene	2.30803	2.44787e-19	1	Transcriptional activation or repression							4.40782	6.3364e-26
LOLG664	junb	Jun B proto-oncogene	3.33982	0	1	Transcriptional activation or repression					1.60674	8.38824e-11	6.53273	8.68832e-37
LOLG665	junb	Jun B proto-oncogene	3.38626	9.8231e-42	1	Transcriptional activation or repression			2.44227	2.32599e-10	1.5381	8.32468e-11	6.29851	5.88172e-37
LOLG666	junb	Jun B proto-oncogene	2.00795	8.10649e-16	1	Transcriptional activation or repression			2.15843	1.05571e-06			6.96627	1.43883e-23
LOL01545	rel	v-rel reticuloendotheliosis viral oncogene homolog	1.82622	1.288e-06	1	Transcriptional activation or repression							1.98216	1.32225e-12
LOL02068	rel	v-rel reticuloendotheliosis viral oncogene homolog	2.1816	3.47469e-06	1	Transcriptional activation or repression							1.90695	2.72731e-10
LOL02071	rel	v-rel reticuloendotheliosis viral oncogene homolog	2.01415	2.01723e-10	1	Transcriptional activation or repression			1.83219	2.80475e-06	1.31611	8.32488e-06	1.69896	1.70882e-08
A_15_P101003	rfx2	Regulatory factor X, 2	1.37776	4.68656e-08	1	Transcriptional activation or repression
A_15_P107228	stat1	signal transduction and activation of transcription 1	1.36779	2.08554e-06	1	Transcriptional activation or repression					1.54619	5.58648e-06
LOL01780	stat1	Signal transduction and activation of transcription 1	1.44404	4.86355e-09	1	Transcriptional activation or repression
A_15_P108770	usf1	upstream transcription factor 1	-1.42493	3.77991e-08	1	Transcriptional activation or repression
LOLS12836	Dr.45458	Transcribed locus, strongly similar to XP_697959.2 PREDICTED: similar to Carcinoembryonic antigen-related cell adhesion molecule 1 precursor (Cell-CAM 105) (C-CAM 105) [Danio rerio]	2.07868	5.43238e-09	2	Cell adhesion					2.37722	7.47856e-13
LOLS09288	LOC559157	contactin associated protein-like 2-like	2.97503	7.9705e-14	2	Cell adhesion
LOLS06014	cbx3b	Chromobox homolog 3b	-1.71687	5.49605e-09	2	Chromatin structure
LOL01344	bactin2	beta actin	1.48797	2.23817e-10	2	Cytoskeleton organization
LOL04064	bactin2	beta actin	1.62179	4.58626e-13	2	Cytoskeleton organization
LOLS10200	Dr.132717	Transcribed locus, moderately similar to XP_001919888.1 PREDICTED: similar to neurofilament protein, putative [Danio rerio]	1.96938	3.72716e-21	2	Cytoskeleton organization
A_15_P116491	ift46	Intraflagellar transport protein 46 (ift46)	-1.42564	2.97187e-09	2	Cytoskeleton organization
A_15_P104243	krt4	keratin 4	1.65865	1.54578e-07	2	Cytoskeleton organization
A_15_P108849	myhz1	myosin, heavy polypeptide 1.1, skeletal muscle	2.09575	3.04974e-08	2	Cytoskeleton organization
A_15_P100313	smtnl	smoothelin, like	1.5522	1.42205e-06	2	Cytoskeleton organization							1.41473	4.69498e-06
A_15_P105321	ttll1	tubulin tyrosine ligase-like family, member 1	1.42091	5.69895e-09	2	Cytoskeleton organization
LOLS04741	xirp1	xin actin-binding repeat containing 1	1.72857	6.27563e-06	2	Cytoskeleton organization
LOLS06132	zgc:101080	mitotic-spindle organizing protein 2	1.32367	1.59707e-08	2	Cytoskeleton organization
LOLS06032	zgc:153629	hypothetical protein LOC768289	1.44306	1.47626e-07	2	Cytoskeleton organization
LOLS12216	zgc:77517	keratin-like	1.44762	4.45235e-09	2	Cytoskeleton organization
A_15_P100804	aspn	Asporin (LRR class 1)	3.72184	1.87757e-12	2	Extracellular matrix					1.71566	2.64023e-06	2.11809	3.6715e-23
LOLS08056	aspn	Asporin (LRR class 1)	2.29622	4.47374e-36	2	Extracellular matrix			1.53396	3.29191e-07	1.88432	5.26513e-07	2.13042	5.21834e-21
A_15_P104906	col1a1	collagen, type I, alpha 1	-1.7168	7.90836e-07	2	Extracellular matrix
A_15_P102954	col28a1a	Collagen type XXVIII alpha 1 a (col28a1a)	1.91941	7.83515e-15	2	Extracellular matrix
A_15_P104222	col28a1a	Collagen type XXVIII alpha 1 a (col28a1a)	1.77751	1.67208e-10	2	Extracellular matrix
A_15_P104511	odz4	odd Oz/ten-m homolog	1.3334	4.57631e-06	2	Extracellular matrix
LOLS00128	zp2	Danio rerio egg envelope protein ZP2 variant C (zp2) gene, exons 1 through 8 and complete cds.	1.36705	4.12093e-06	2	Extracellular matrix
LOLS08851	aacs	Acetoacetyl-CoA synthetase	2.03768	8.81526e-10	2	Metabolism
LOLS16395	aanat1	Arylalkylamine N-acetyltransferase 1	1.80605	2.65695e-06	2	Metabolism
LOLS04952	acaca	acetyl-Coenzyme A carboxylase alpha	-1.5465	7.07303e-06	2	Metabolism
A_15_P113656	acbd4	acyl-Coenzyme A binding domain containing 4	-2.63853	8.12947e-14	2	Metabolism
LOLS15635	acbd7	acyl-Coenzyme A binding domain containing 7	-1.56434	2.8916e-07	2	Metabolism
A_15_P102650	alg2	asparagine-linked glycosylation 2 homolog (S. cerevisiae, alpha-1,3-mannosyltransferase)	1.31838	7.02106e-06	2	Metabolism
A_15_P110375	arg2	Arginase, type II	4.65148	1.68203e-06	2	Metabolism
A_15_P108899	b4galt1	UDP-Gal:betaGlcNAc beta 1,4- galactosyltransferase, polypeptide 1	1.31519	1.10611e-07	2	Metabolism
LOLS04533	coq9	coenzyme Q9 homolog	1.74603	6.21828e-09	2	Metabolism
A_15_P108884	cyp24a1l	Cytochrome P450, family 24, subfamily A, polypeptide 1, like (cyp24a1l)	2.37771	6.39595e-24	2	Metabolism					1.74057	1.5682e-06	2.75496	3.24843e-16
LOLS12013	cyp4	Cytochrome P450, family 4	1.92751	2.36439e-08	2	Metabolism
A_15_P113238	decr1	2,4-dienoyl CoA reductase 1, mitochondrial	2.09614	5.80388e-10	2	Metabolism
A_15_P104488	edc4	edc4 enhancer of mRNA decapping 4	1.8273	1.42664e-06	2	Metabolism
A_15_P117585	g6pc3	glucose-6-phosphatase 3	1.49951	7.70544e-06	2	Metabolism
A_15_P107918	g6pca	Glucose-6-phosphatase a, catalytic	6.35032	5.28493e-07	2	Metabolism
A_15_P101751	gnmt	glycine N-methyltransferase	-56.617	0	2	Metabolism
A_15_P113776	gpt2	Glutamic pyruvate transaminase (alanine aminotransferase) 2	1.68781	4.51628e-06	2	Metabolism
A_15_P108723	gsk3b	glycogen synthase kinase 3 beta	2.20685	4.85599e-08	2	Metabolism
LOLS06536	idi1	Isopentenyl-diphosphate delta isomerase 1	-1.73527	3.81804e-06	2	Metabolism
LOLS00804	impdh1b	inosine monophosphate dehydrogenase 1	-1.67387	2.25992e-09	2	Metabolism
A_15_P102194	lass2	LAG1 homolog, ceramide synthase 2 (S. cerevisiae)	1.51729	2.26847e-06	2	Metabolism
LOLS07257	LOC564437	Similar to Neutral alpha-glucosidase AB precursor (Glucosidase II subunit alpha) (Alpha-glucosidase 2)	1.49674	4.0942e-06	2	Metabolism
LOLT00359	LOC572358	similar to 11-beta-hydroxysteroid dehydrogenase-like protein	6.91474	1.16854e-13	2	Metabolism
A_15_P109145	mut	methylmalonyl Coenzyme A mutase	1.56996	7.27524e-09	2	Metabolism
A_15_P120101	mut	methylmalonyl Coenzyme A mutase	2.31254	1.40248e-11	2	Metabolism
A_15_P104135	ndpkz3	nucleoside diphosphate kinase-Z3	1.46967	6.98972e-06	2	Metabolism
A_15_P105189	ndpkz3	nucleoside diphosphate kinase-Z3	1.56581	4.60804e-06	2	Metabolism
A_15_P100171	nudt14	nudix (nucleoside diphosphate linked moiety X)-type motif 14	1.78501	4.3424e-10	2	Metabolism
A_15_P114817	ogtl	O-linked N-acetylglucosamine (GlcNAc) transferase (UDP-N-acetylglucosamine:polypeptide-N-acetylglucosaminyl transferase) 2 (ogt.2)	1.49824	4.60346e-08	2	Metabolism
A_15_P117900	pck2	phosphoenolpyruvate carboxykinase 2 (mitochondrial)	1.50928	7.7873e-06	2	Metabolism							2.01895	1.48306e-22
LOLS12870	pgam5	Phosphoglycerate mutase family member 5	-1.28764	1.19192e-07	2	Metabolism
LOLS09391	pla1a	Phospholipase A1 member A	-1.28101	9.29401e-06	2	Metabolism
A_15_P101970	pnpo	pyridoxine 5'-phosphate oxidase	7.55164	3.50325e-44	2	Metabolism
A_15_P110564	rnls	Renalase, FAD-dependent amine oxidase	-1.48641	1.63613e-06	2	Metabolism
A_15_P105192	rrm2	ribonucleotide reductase M2 polypeptide	-1.62383	5.74348e-07	2	Metabolism
LOLS14708	rrm2	Ribonucleotide reductase M2 polypeptide	-1.42699	7.71662e-11	2	Metabolism
A_15_P100777	si:dkey-25e12.3	novel protein similar to vertebrate histidine triad nucleotide binding protein 3 (HINT3) (zgc:136256)	3.4516	6.52574e-16	2	Metabolism					2.1909	5.20542e-07	3.26882	5.04523e-30
A_15_P100495	tph1b	tryptophan hydroxylase 1, like	1.69864	1.30548e-07	2	Metabolism
A_15_P110869	uox	Urate oxidase	1.73494	8.38994e-08	2	Metabolism
LOLS12406	xrn2	5'-3' exoribonuclease 2	-1.42523	2.20292e-06	2	Metabolism
A_15_P120172	zgc:136652	UDP-galactose-ceramide galactosyltransferase 8	1.64718	1.04363e-08	2	Metabolism
LOLS15928	zgc:153034	similar to phosphoethanolamine N-methyltransferase 3	1.60911	9.63387e-12	2	Metabolism
LOLS08524	zgc:154039	phosphatidylcholine:ceramide cholinephosphotransferase 1 (sphingomyelin synthase 1) (sgms1)	1.47541	2.79377e-08	2	Metabolism
A_15_P111831	zgc:77836	polypeptide N-acetylgalactosaminyltransferase 6	1.54578	6.11155e-07	2	Metabolism
A_15_P109404	ccdc90b	coiled-coil domain containing 90B	-9.80721	8.77482e-06	2	Mitochondrial
A_15_P106989	crygm2d6	Crystallin, gamma M2d6	1.49735	3.53068e-06	2	Other
A_15_P105394	cx23	Connexin 23	-1.67644	1.25835e-09	2	Other
A_15_P117978	h3f3d	H3 histone, family 3D	1.54786	5.71071e-07	2	Other
A_15_P104477	hist2h2l	Histone 2, H2, like	-1.86283	9.9084e-08	2	Other
LOLS10790	hist2h2l	Histone 2, H2, like	-1.79921	1.64496e-07	2	Other
LOLS09803	LOC100333015	PREDICTED: Danio rerio cytoplasmic dynein 2 heavy chain 1-like (LOC100333015)	1.58771	2.52913e-07	2	Other
LOLS09523	LOC557979	Microfibrillar-associated protein 3-like	1.74659	8.50251e-08	2	Other
A_15_P108355	LOC566022	ferredoxin-fold anticodon binding domain containing 1	5.48864	1.82641e-08	2	other
LOLS01389	LOC569366	similar to tumor necrosis factor, alpha-induced protein 2	2.62867	2.293e-15	2	other			3.58657	1.36536e-40	1.71097	2.55076e-20	3.19139	8.73124e-29
A_15_P114343	prrg1	proline rich Gla (G-carboxyglutamic acid) 1	-2.11186	5.1813e-27	2	Other
A_15_P114776	selm	selenoprotein M	-1.44301	1.64492e-06	2	Other
A_15_P119940	selm	selenoprotein M	-1.52207	1.84772e-07	2	Other
LOLS07564	selm	selenoprotein M	-1.48336	2.06626e-07	2	Other
A_15_P121345	vtg6	vitellogenin 6	-5.82475	1.40773e-06	2	Other	-1.62856	1.34872e-11
LOLS07845	zgc:101127	transmembrane protein 167B (protein kish-B)	-1.44728	2.94772e-07	2	Other
A_15_P120977	zgc:101853	similar to Danio rerio aminoacyl tRNA synthase complex-interacting multifunctional protein	1.41809	4.12324e-06	2	Other
A_15_P120603	zgc:114078	translin-associated factor X	1.56165	8.1831e-06	2	Other
A_15_P121298	zgc:136220	betagammaX-crystallin	-1.56192	2.85717e-07	2	Other
A_15_P120018	zgc:153718	sorting nexin 22-like	1.94831	3.16439e-06	2	Other
LOLS06272	zgc:91942	histone deacetylase 11	-1.60569	7.18927e-06	2	Other
A_15_P100317	zgc:92244	ceroid-lipofuscinosis, neuronal 3 (battenin)	1.58976	8.31849e-06	2	Other							1.25469	3.71987e-06
A_15_P110066	zgc:92599	similar to peroxisomal membrane protein 2	1.36277	7.13626e-07	2	Other
A_15_P106800	zp2.3	zona pellucida glycoprotein 2.3	1.37739	8.93615e-07	2	Other
A_15_P102613	capn7	calpain-7	1.80676	7.8761e-06	2	Proteolysis
A_15_P111681	serpind1	serine (or cysteine) proteinase inhibitor, clade D (heparin cofactor), member 1	1.51285	6.7909e-11	2	Proteolysis
LOLS06173	si:dkey-21c19.3	sentrin-specific protease 1	1.44	1.32513e-09	2	Proteolysis
A_15_P120874	zgc:100868	hypothetical protein LOC554458	1.62028	6.17891e-06	2	Proteolysis
LOLS14437	angptl7	Angiopoietin-like 7	1.5832	2.06415e-08	2	Signal transduction					1.4162	6.97567e-06	2.21832	1.59811e-15
A_15_P106187	araf	v-raf murine sarcoma 3611 viral oncogene homolog	3.79851	6.09053e-31	2	Signal transduction
LOL04580	araf	v-raf murine sarcoma 3611 viral oncogene homolog	1.63737	8.1282e-09	2	Signal transduction
LOL04581	araf	v-raf murine sarcoma 3611 viral oncogene homolog	4.09891	2.27685e-11	2	Signal transduction
LOL04583	araf	v-raf murine sarcoma 3611 viral oncogene homolog	1.40769	3.69194e-06	2	Signal transduction
LOL04584	araf	v-raf murine sarcoma 3611 viral oncogene homolog	10.7132	6.01922e-15	2	Signal transduction
LOL04585	araf	v-raf murine sarcoma 3611 viral oncogene homolog	1.71847	4.81785e-09	2	Signal transduction
A_15_P102013	cask	calcium/calmodulin-dependent serine protein kinase	1.60103	2.03538e-07	2	Signal transduction
A_15_P103793	cask	calcium/calmodulin-dependent serine protein kinase	1.58562	1.47526e-06	2	Signal transduction
LOLS05266	chrngl	cholinergic receptor, nicotinic, gamma like	2.57571	3.04687e-07	2	Signal transduction					1.64099	9.66454e-07	3.38961	3.01349e-07
LOLS15143	cpped1	Calcineurin-like phosphoesterase domain containing 1	1.25444	7.63846e-06	2	Signal transduction
A_15_P111365	crabp2a	cellular retinoic acid binding protein 2	-1.66098	1.21228e-07	2	Signal transduction
A_15_P113854	crabp2a	cellular retinoic acid binding protein 2	-1.64221	3.48212e-06	2	Signal transduction
LOLS03872	crabp2a	Cellular retinoic acid binding protein 2, a	-1.93237	1.37037e-14	2	Signal transduction
LOLG234	csnk1e	casein kinase 1 epsilon	-1.54757	4.1066e-10	2	Signal transduction
A_15_P114881	csnk2a	casein kinase 2 alpha 1	-1.81094	7.33405e-15	2	Signal transduction
LOLG211	csnk2a	casein kinase 2 alpha 1	-1.80932	4.79286e-12	2	Signal transduction
LOLS00706	csnk2a	casein kinase 2 alpha 1	1.5585	3.10973e-18	2	Signal transduction
LOLS07262	dennd2d	DENN/MADD domain containing 2D	6.11575	1.79918e-15	2	Signal transduction
LOLS01523	Dr.113611	PREDICTED: Danio rerio LIM domain only 7b (lmo7b) (C. Bagowski)	1.72793	3.55602e-12	2	Signal transduction
LOLS05776	Dr.11563	similar to human coiled-coil domain containing 88C	1.47296	8.87941e-07	2	Signal transduction
A_15_P114748	Dr.16613	similar to catenin delta-1	1.50281	1.41021e-07	2	Signal transduction
A_15_P116955	ficd	FIC domain containing	1.59773	2.10115e-06	2	Signal transduction
LOLS11861	ficd	FIC domain containing (huntingtin interactor protein E )	2.03557	6.00019e-09	2	Signal transduction
LOLS15162	ficd	FIC domain containing (huntingtin interactor protein E )	1.75174	2.74789e-08	2	Signal transduction
A_15_P106293	flcn	folliculin	1.73302	1.70987e-12	2	Signal transduction
LOLS02276	gbl	G protein beta subunit-like (MLST8 MTOR associated protein, LST8 homolog )	-6.72976	5.63748e-07	2	Signal transduction
A_15_P110962	gpr143	G protein-coupled receptor 143	-1.53966	1.5991e-07	2	Signal transduction
A_15_P107964	gps2	G protein pathway suppressor 2	1.70437	4.06961e-06	2	Signal transduction
LOLG205	invs	inversin	2.59233	1.80925e-06	2	Signal transduction
A_15_P101370	lft1	lefty1	2.1022	3.2005e-06	2	Signal transduction
LOLS02417	LOC557691	RAB11 family interacting protein 4 (class II) b-like	1.42222	1.06947e-07	2	Signal transduction
LOLS07729	LOC562449	CdGAPr-like	1.36191	2.382e-06	2	Signal transduction
LOLS12889	LOC571305	Novel protein similar to vertebrate guanine nucleotide binding protein (G protein) family	1.60144	3.48236e-07	2	Signal transduction
LOL03548	mknk2a	MAP kinase-interacting serine/threonine kinase 2a	1.64012	3.2464e-07	2	Signal transduction
LOLS12393	nr2e3	nuclear receptor subfamily 2, group E, member 3	-2.19516	6.5572e-06	2	Signal transduction
LOLS01268	or112-1	odorant receptor, family A, subfamily 112, member 1	3.92508	8.81439e-12	2	Signal transduction
A_15_P121050	plk2	polo-like kinase 2 (Drosophila)	1.49462	1.32122e-07	2	Signal transduction
A_15_P111638	ppp1r3ca	protein phosphatase 1, regulatory (inhibitor) subunit 3Ca	1.6906	6.83774e-08	2	Signal transduction
A_15_P107406	prkrip1	Prkr interacting protein 1	-1.4447	2.4297e-06	2	Signal transduction
A_15_P101183	ptenb	phosphatase and tensin homolog B (mutated in multiple advanced cancers 1)	-1.48228	6.76652e-06	2	Signal transduction
A_15_P118675	ptpru	protein tyrosine phosphatase, receptor type, U	1.3703	2.3511e-07	2	Signal transduction
A_15_P111314	renbp	renin binding protein	1.56735	1.52797e-09	2	Signal transduction
A_15_P109907	rhof	Rho-related GTP-binding protein RhoF (Rho-family GTPase Rif) (Rho in filopodia), partial (59%) [TC298391]	1.57559	6.76302e-12	2	Signal transduction
LOL01207	rhov	Ras homolog gene family, member V	1.33083	1.10684e-06	2	Signal transduction
A_15_P101009	ropn1l	ropporin 1-like	2.63904	1.83933e-26	2	Signal transduction
LOL03525	rps6ka3a	ribosomal protein S6 kinase, polypeptide 3a	-1.44542	7.72658e-06	2	Signal transduction
LOL03529	rps6ka3a	ribosomal protein S6 kinase, polypeptide 3a	-1.55653	5.6377e-06	2	Signal transduction
LOLS15296	si:ch211-124k10.2	StAR-related lipid transfer (START) domain containing 8	-1.53962	3.563e-06	2	Signal transduction
A_15_P101862	siah2l	Seven in absentia homolog 2 (Drosophila)-like	1.59364	4.0846e-07	2	Signal transduction
A_15_P120040	stk3	serine/threonine kinase 3 (STE20 homolog, yeast)	-1.74961	6.13174e-06	2	Signal transduction
LOLS01645	stk3	serine/threonine kinase 3 (STE20 homolog, yeast) (stk3)	-1.61649	2.63093e-06	2	Signal transduction
A_15_P104072	tmem93	transmembrane protein 93	1.7131	1.43369e-14	2	Signal transduction
LOLS04685	tp53rk	TP53 regulating kinase	-1.95952	2.68074e-08	2	Signal transduction
LOLS12898	ubap1	Ubiquitin associated protein 1	1.27514	2.06184e-07	2	Signal transduction
LOLG416	vangl2	vang-like 2 (van gogh, Drosophila)	8.26359	4.2513e-38	2	Signal transduction
A_15_P115024	vapa	VAMP (vesicle-associated membrane protein)-associated protein A	1.48149	1.113e-10	2	Signal transduction
A_15_P111587	wdr21	WD repeat domain 21 (DDB1 and CUL4 associated factor 4)	-1.58974	5.84137e-15	2	Signal transduction
LOL03616	ywhag2	3-monooxygenase/tryptophan 5-monooxygenase activation protein, gamma polypeptide 2 (ywhag2, 14-3-3 gamma)	-1.53416	2.20532e-10	2	Signal transduction
LOL03619	ywhag2	3-monooxygenase/tryptophan 5-monooxygenase activation protein, gamma polypeptide 2 (ywhag2, 14-3-3 gamma)	-1.52022	1.19389e-09	2	Signal transduction
LOL03620	ywhag2	3-monooxygenase/tryptophan 5-monooxygenase activation protein, gamma polypeptide 2 (ywhag2, 14-3-3 gamma)	-1.49612	2.89706e-08	2	Signal transduction
A_15_P111744	zgc:101614	hypothetical protein LOC492811, similar to guanine nucleotide-binding protein G(I)/G(S)/G(T) subunit beta-1	1.84784	9.8583e-15	2	Signal transduction
A_15_P119889	zgc:101640	phosphatidylinositol transfer protein, cytoplasmic 1	1.3902	2.85305e-07	2	Signal transduction
LOLS01238	zgc:153888	regulator of G-protein signaling 18	-4.55116	3.0446e-06	2	Signal transduction
A_15_P118199	zgc:162129	ERBB receptor feedback inhibitor 1	1.75655	9.1039e-07	2	Signal transduction
A_15_P120206	zgc:92034	hypothetical protein LOC447866, similar to arrestin domain-containing protein 3	1.58575	8.64753e-07	2	Signal transduction
LOLS14119	zgc:92034	hypothetical protein LOC447866, similar to arrestin domain-containing protein 3	1.62308	5.14321e-09	2	Signal transduction
A_15_P105417	hspb2	Heat shock protein, alpha-crystallin-related, b2 (hspb2)	1.4512	3.01838e-06	2	Stress response
LOLT00057	hspb2	heat shock protein, alpha-crystallin-related, b2	1.53064	1.85193e-06	2	Stress response
A_15_P102060	hspb8	heat shock protein, alpha-crystallin-related, b8	2.07248	1.8165e-09	2	Stress response
A_15_P119811	zgc:158640	heat shock protein family B (small), member 11	3.2285	1.38493e-09	2	Stress response
LOLS01311	cry3	cryptochrome3	1.29218	5.36591e-06	2	Transcriptional activation or repression
A_15_P108577	foxa2	forkhead box A2	1.31644	4.01085e-06	2	Transcriptional activation or repression
A_15_P101159	foxg1b	forkhead box G1b	-1.79336	3.81563e-12	2	Transcriptional activation or repression
LOLS10674	foxg1b	forkhead box G1b	-1.57683	1.96732e-14	2	Transcriptional activation or repression
LOLS00419	gata5	GATA-binding protein 5	1.38599	8.86052e-07	2	Transcriptional activation or repression
A_15_P105128	med11	mediator complex subunit 11	-3.85658	4.07385e-10	2	Transcriptional activation or repression
LOLS05823	med15	Mediator complex subunit 15	1.29128	1.91016e-06	2	Transcriptional activation or repression
A_15_P103795	otx2	orthodenticle homolog 2	-1.44116	5.29661e-07	2	Transcriptional activation or repression
LOLS00778	otx2	orthodenticle homolog 2	-1.44511	6.49162e-07	2	Transcriptional activation or repression
LOLS15960	phb2	Prohibitin 2	-1.74364	1.21918e-09	2	Transcriptional activation or repression
A_15_P100582	sox9b	SRY-box containing gene 9b	1.57091	4.35095e-06	2	Transcriptional activation or repression
LOLS14894	terfa	telomeric repeat binding factor a	1.35095	9.0571e-10	2	Transcriptional activation or repression
A_15_P101295	vsx2	visual system homeobox 2 protein	-1.78234	3.35797e-06	2	Transcriptional activation or repression
A_15_P111528	ybx1	Y box binding protein 1 isoform 1	1.69143	1.07524e-06	2	Transcriptional activation or repression							2.45139	1.76496e-16
LOLS06084	zbtb2a	Zinc finger and BTB domain containing 2a	1.39285	1.2489e-07	2	Transcriptional activation or repression
A_15_P114617	zgc:114196	transcription factor AP-2 delta (AP-2-delta) (tfap2d)	-1.39244	2.04922e-10	2	Transcriptional activation or repression
A_15_P103968	zgc:193796	polyhomeotic-like protein 1	1.27188	3.0719e-06	2	Transcriptional activation or repression
A_15_P109939	zgc:65780	methylosome protein 50 [Danio rerio]	1.22955	5.04232e-06	2	Transcriptional activation or repression
A_15_P108248	bms1l	BMS1-like, ribosome assembly protein (yeast)	2.27604	1.69342e-12	2	Translation
A_15_P111611	bms1l	BMS1-like, ribosome assembly protein (yeast)	-4.29079	1.10028e-19	2	Translation
LOLS09816	eif5a	Eukaryotic translation initiation factor 5A	1.41104	3.60037e-11	2	Translation
LOLS01516	rps24	ribosomal protein S24	1.74425	4.35402e-08	2	Translation
LOLS06674	abca5	ATP-binding cassette, sub-family A, member 5	-1.47434	2.68863e-10	2	Transporter activity
LOLS05980	atp2a1	ATPase, Ca++ transporting, cardiac muscle, fast twitch 1	2.42762	3.4602e-06	2	Transporter activity
LOLS07188	clic4	Chloride intracellular channel 4	-1.38171	3.05538e-10	2	Transporter activity
A_15_P102392	clic5	chloride intracellular channel 5	1.84653	8.66527e-12	2	Transporter activity
A_15_P114579	dopey2	dopey family member 2	1.81386	8.14283e-09	2	Transporter activity
A_15_P111160	dopey2	dopey family member 2	2.2295	1.33488e-13	2	Transporter activity
A_15_P116755	hiat1b	Hippocampus abundant transcript 1b	2.01412	5.98496e-17	2	Transporter activity
LOLS12141	LOC565251	PREDICTED: Danio rerio MRS2-like, magnesium homeostasis factor-like (LOC565251)	1.31155	2.03077e-08	2	Transporter activity
LOLS02492	slc16a9b	Solute carrier family 16 (monocarboxylic acid transporters), member 9b	2.1298	2.30868e-12	2	Transporter activity
A_15_P103585	slc44a2	solute carrier family 44, member 2	1.63559	4.7983e-10	2	Transporter activity
A_15_P107837	slc9a8	solute carrier family 9 (sodium/hydrogen exchanger), member 8	1.77849	6.07426e-11	2	Transporter activity
LOLS04712	tomm22	Translocase of outer mitochondrial membrane 22 homolog (yeast)	-3.39487	1.00003e-34	2	Transporter activity
A_15_P109841	zgc:123218	hypothetical protein LOC641321 (synaptosomal-associated protein, 23kDa)	1.50897	1.24983e-07	2	Transporter activity					2.62854	5.12836e-24	3.5202	0
A_15_P102693	zgc:152898	two pore calcium channel protein 2	1.75934	1.15323e-07	2	Transporter activity
A_15_P121087	zgc:56419	stress-associated endoplasmic reticulum protein 2 (ribosome associated membrane protein)	-1.49554	6.95324e-06	2	Transporter activity
LOLG672	zgc:56419	stress-associated endoplasmic reticulum protein 2 (ribosome associated membrane protein)	-1.38255	4.78621e-06	2	Transporter activity
LOLS11667	fam136a	Family with sequence similarity 136, member A	-1.41544	3.39734e-06	2	Unknown
A_15_P101737	fam49bb	family with sequence similarity 49, member Bb	-1.44638	1.71139e-06	2	Unknown
A_15_P102668	fam69c	family with sequence similarity 69, member C	2.00789	1.73768e-11	2	Unknown
LOLS02778	klhdc4	Kelch domain containing 4	1.29738	4.82201e-08	2	Unknown
A_15_P105230	nudcd1	NudC domain containing 1	1.4107	1.18317e-10	2	Unknown
A_15_P118269	pcnxl3	Pecanex-like protein 3	1.50286	4.66381e-06	2	Unknown
A_15_P104502	per4	period homolog 4	2.36755	2.82975e-06	2	Unknown
LOLS04771	si:rp71-1i20.2	hypothetical protein LOC554678	16.0362	5.92933e-20	2	Unknown					2.06181	4.79704e-06	1.94154	7.79618e-07
LOLG541	zgc:113026	zinc finger protein 281-like	1.51708	5.64405e-06	2	Unknown
LOLS07028	zgc:162943	growth and transformation-dependent protein	-1.52087	4.39904e-08	2	Unknown
A_15_P100609	zgc:162943	growth and transformation-dependent protein	-1.67445	4.55251e-14	2	Unknown
A_15_P114567	zgc:85843	transmembrane 6 superfamily member 1	1.75979	6.32511e-08	2	Unknown							1.98151	0
LOLS11054	zgc:85843	transmembrane 6 superfamily member 1	1.72297	1.72628e-06	2	Unknown							1.38302	3.9351e-08
A_15_P113444	-		13.1289	0	3				1.88339	3.82879e-06	2.53374	1.6641e-09	2.47586	1.89731e-10
A_15_P100657	-		3.3535	1.31842e-07	3
A_15_P101209	-		-1.89502	1.75299e-08	3
A_15_P101698	-		2.26149	1.22028e-17	3
A_15_P102814	-		1.98124	2.75628e-08	3		1.29851	4.66711e-06
A_15_P103379	-		2.57376	2.22608e-19	3
A_15_P105159	-		1.42061	3.21167e-08	3
A_15_P113547	-		-1.23565	3.24173e-08	3
LOLS01248	-	fc29d02.x1 Zebrafish WashU MPIMG EST Danio rerio cDNA clone IMAGE:3722787 3', mRNA sequence.	1.50931	1.81908e-08	3
LOLS01942	-	fm96b01.x1 Zebrafish Research Genetics C32 fin Danio rerio cDNA clone 4468537 3' similar to SW:PON1_HUMAN P27169 SERUM PARAOXONASE/ARYLESTERASE 1 ;, mRNA sequence.	-1.65389	1.71764e-08	3
LOLS02302	-	fo94a04.x1 zebrafish gridded kidney Danio rerio cDNA clone 4727694 3', mRNA sequence.	2.45672	7.50338e-07	3
LOLS02834	-	fm68e05.x1 Zebrafish adult retina cDNA Danio rerio cDNA clone 4200657 3', mRNA sequence.	-2.46115	1.35732e-32	3
LOLS03525	-	fi03h10.x1 Sugano Kawakami zebrafish DRA Danio rerio cDNA clone 2600131 3' similar to contains element MER13 repetitive element ;, mRNA sequence.	-1.81716	8.2077e-06	3
LOLS04299	-	fr58e04.y1 Zebrafish SJD day 8 fin regeneration Danio rerio cDNA clone 4961767 5', mRNA sequence.	1.73485	4.92583e-14	3
LOLS05973	-	fc73g01.y1 Zebrafish WashU MPIMG EST Danio rerio cDNA clone IMAGE:3727056 5', mRNA sequence.	1.64129	3.39835e-07	3
LOLS06254	-	fc04h01.x1 Zebrafish WashU MPIMG EST Danio rerio cDNA clone IMAGE:3720433 3', mRNA sequence.	3.81991	1.14269e-19	3								2.0849	2.94699e-09
LOLS06324	-	fp45h09.y3 zebrafish gridded kidney Danio rerio cDNA clone 4759912 5', mRNA sequence.	-1.79666	1.01228e-18	3
LOLS06497	-	fp63a04.x1 Zebrafish adult retina cDNA Danio rerio cDNA clone 4786470 3', mRNA sequence.	6.98943	9.40068e-10	3
LOLS06853	-	fc93g09.x1 Zebrafish WashU MPIMG EST Danio rerio cDNA clone IMAGE:3728992 3', mRNA sequence.	4.71257	5.98753e-06	3
LOLS07267	-	fc86b06.y1 Zebrafish WashU MPIMG EST Danio rerio cDNA clone IMAGE:3728243 5', mRNA sequence.	1.66681	3.13535e-08	3
LOLS07677	-	ZF637-1-001133 Zebrafish shield stage whole embryo cDNA library MPMGp637 Danio rerio cDNA clone MPMGp637_25I6;MPMGp637I0625 5', mRNA sequence.	2.07321	2.06496e-13	3								1.49082	4.43867e-07
LOLS07731	-	'fb11b05.x1 zebrafish fin day0 regeneration Danio rerio cDNA 3', mRNA sequence.	1.72956	2.80537e-06	3
LOLS08133	-	fc08f10.x1 Zebrafish WashU MPIMG EST Danio rerio cDNA clone IMAGE:3720811 3', mRNA sequence.	-1.77648	1.83541e-09	3
LOLS10020	-	fa06f01.s1 Zebrafish ICRFzfls Danio rerio cDNA clone 5F21 3', mRNA sequence.	1.26566	4.59347e-06	3
LOLS10129	-	fj61c07.x1 zebrafish adult brain Danio rerio cDNA 3' similar to contains element LTR6 repetitive element ;, mRNA sequence.	1.99982	4.11552e-08	3
LOLS11188	-	fc18h01.x1 Zebrafish WashU MPIMG EST Danio rerio cDNA clone IMAGE:3721777 3' similar to contains MER22.t1 MER22 repetitive element ;, mRNA sequence.	1.41655	9.75455e-06	3
LOLS12458	-		1.78186	1.1934e-07	3								1.60457	4.87544e-06
LOLS12707	-	fb08e09.x1 zebrafish fin day0 regeneration Danio rerio cDNA 3', mRNA sequence.	2.12828	2.74577e-06	3
LOLS13087	-		3.33101	1.93929e-11	3						1.9576	3.53797e-21	1.89727	7.99066e-19
LOLS14607	-	fj17d01.y1 Zebrafish adult olfactory Danio rerio cDNA 5' similar to contains element MER12 repetitive element ;, mRNA sequence.	4.23391	1.96238e-06	3
LOLS07532	Dr.104634	Transcribed locus	-6.03583	0	3
LOLS03680	Dr.104836	Transcribed locus	-1.81656	2.28665e-09	3
LOLS04652	Dr.116122	Transcribed locus	-1.60014	7.37144e-06	3
LOLS03884	Dr.117532	Transcribed locus	1.81757	5.22875e-11	3
LOLS09586	Dr.118651	Transcribed locus	2.51007	5.1612e-08	3
LOLS05387	Dr.122018	Transcribed locus	1.73729	1.29273e-08	3								1.50105	5.49316e-06
LOLS11918	Dr.122056	CDNA clone IMAGE:8994562	1.66934	1.65328e-13	3
LOLS07398	Dr.122280	CDNA clone IMAGE:6793184	-1.46939	4.08426e-06	3
A_15_P116775	Dr.122741	Transcribed locus	-1.87327	1.53511e-07	3
LOLS01376	Dr.123184	Transcribed locus	1.72901	3.39446e-06	3
A_15_P114009	Dr.123427	transcribed locus	-1.38013	6.84884e-06	3
A_15_P108154	Dr.124040	Transcribed locus	1.84458	3.11963e-07	3
LOLS03364	Dr.124074	Transcribed locus	-3.474	2.99743e-10	3		1.45591	3.65449e-07
A_15_P111829	Dr.126072	Q7L5N2 (Q7L5N2) LENG4 protein (Fragment), partial (41%) [TC293627]	-1.56795	1.20839e-11	3
A_15_P109222	Dr.126950	Transcribed locus	2.63735	7.78385e-06	3
A_15_P112695	Dr.129833	transcribed locus	-2.77607	4.14236e-06	3
A_15_P115029	Dr.131275	Transcribed locus	1.78681	9.57692e-10	3
LOLS06756	Dr.132012	Transcribed locus, weakly similar to NP_001122247.1 hypothetical protein LOC792613 [Danio rerio]	-1.90232	9.8208e-13	3
LOLS07325	Dr.132949	Transcribed locus	1.40826	5.06176e-09	3
LOLS05295	Dr.133156	Transcribed locus	1.9048	1.58545e-09	3
LOLS03936	Dr.155178	Transcribed locus	-1.46629	2.5042e-08	3
LOL03754	Dr.156403		4.37142	8.70104e-19	3						3.14628	2.77649e-15
LOL03757	Dr.156403		1.49855	2.90788e-08	3						2.70212	4.72454e-06	3.96981	7.4578e-09
LOL03759	Dr.156403		2.43758	5.02955e-06	3						1.83797	7.847e-09
A_15_P115074	Dr.21408	Transcribed locus	-1.5753	4.27163e-06	3
LOLS05103	Dr.36425	Transcribed locus	-1.38605	1.0915e-06	3
LOLS09172	Dr.36985	Transcribed locus	-1.30008	3.16622e-06	3
LOLS10848	Dr.72383	Transcribed locus	5.60276	0	3
LOLS07676	Dr.77324	Transcribed locus	-1.41116	1.84706e-10	3
LOLS13562	Dr.77549	Transcribed locus	1.40446	2.72029e-06	3
LOLS06139	Dr.79222	Transcribed locus	-1.96582	4.85655e-18	3
LOLS10852	Dr.79468	Transcribed locus	-1.66487	1.41462e-09	3
LOLS11224	Dr.80006	Transcribed locus	2.28841	2.78167e-08	3
LOLS11485	Dr.80635	Transcribed locus	1.25282	6.69228e-06	3
LOLS15615	Dr.81575	Transcribed locus	1.35734	2.42227e-07	3
LOLS08021	Dr.84459	Transcribed locus	1.59066	3.21561e-06	3
A_15_P112452	Dr.86974		-1.68175	1.77359e-10	3
A_15_P121436	Dr.93521	transcribed locus	-1.56249	7.05972e-07	3
A_15_P117673	Dr.99729	transcribed locus	1.5078	4.09459e-07	3						2.71044	1.89725e-11	2.44188	7.33545e-07
A_15_P105665	im:7163548	im:7163548	1.39355	3.42773e-07	3
A_15_P107653	LOC100005580	Hypothetical LOC100005580	-2.15229	3.60353e-06	3
LOLS08124	LOC100005580	Hypothetical LOC100005580	-1.87876	6.99022e-08	3
A_15_P106361	LOC100005923	zinc finger protein 300-like	1.58842	5.30805e-06	3
LOLS05382	LOC100334542	PLAC8-like protein 1-like (LOC100334542)	1.83727	2.64179e-06	3								1.54612	2.1396e-08
A_15_P120717	LOC553274	Hypothetical protein LOC553274	2.22041	4.8222e-10	3
A_15_P111788	LOC566410	discontinued	1.49229	3.22262e-09	3
A_15_P110158	LOC792230	hypothetical LOC792230	1.64513	1.63991e-07	3
LOLS08627	si:ch211-197h24.9	hypothetical protein	9.04029	2.95057e-15	3
A_15_P117088	si:dkey-60a16.5	si:dkey-60a16.5	-1.93222	8.30078e-07	3
A_15_P117605	si:dkey-77f17.8	si:dkey-77f17.8	1.92865	1.17072e-10	3
LOLS02308	si:dkeyp-59a8.2	hypothetical protein LOC563208	2.25878	2.03327e-10	3						2.95833	1.14016e-11	2.94307	4.91256e-23
LOLS08322	wu:fa98e11	hypothetical protein LOC337130	2.55967	5.15743e-11	3						1.76464	7.01937e-07	2.35912	1.20663e-21
LOLS16128	wu:fc48g12	hypothetical protein LOC324937	2.37723	2.6452e-14	3
A_15_P110230	wu:fd14b11	hypothetical protein LOC327130	1.67196	1.18793e-15	3
LOLS07393	wu:fk03f02	hypothetical protein LOC337265	2.47758	1.23168e-07	3
LOLS08280	wu:fk31a07	hypothetical protein LOC336938	4.33954	1.19776e-13	3				2.06507	9.27874e-06	2.1848	2.28543e-11	2.26121	1.05459e-12
LOLS03741	zgc:152997	hypothetical protein LOC768176	-1.47376	4.64848e-11	3
A_15_P117701	zgc:153723	hypothetical protein LOC767718	2.50785	5.05184e-08	3				2.48221	3.27333e-08	2.57765	6.71393e-09	3.27697	8.73523e-37
LOLS03122	zgc:174888	hypothetical protein LOC558116	1.65853	4.66602e-16	3				1.61295	2.69177e-07			1.43757	1.65022e-06
LOLS11046	zgc:174888	hypothetical protein LOC558116	1.45053	4.90095e-06	3				1.66513	8.26736e-07	1.75724	8.51477e-19	2.27576	1.98698e-12
A_15_P115144	zgc:65997	hypothetical protein LOC794398	1.77992	1.34317e-09	3
LOLS03202	zgc:65997	hypothetical protein LOC794398	1.79241	5.96016e-08	3
A_15_P115567	zgc:85944	hypothetical protein LOC415199	8.66917	3.2092e-06	3
A_15_P106624	zgc:91887	hypothetical protein LOC447803	-2.1482	4.02561e-06	3
A_15_P111906	Zgc:92818	hypothetical protein LOC436785	-1.62058	4.34157e-06	3
The table lists the probes that had a significant (P<0.00001) signature at 8h after injection of 200 CFU of E. tarda into the caudal vein of zebrafish embryos at 28 hpf
Genes were manually annotated and assigned to functional groups based on GO annotations of the zebrafish genes and their human homologues and on searching of PubMed abstracts.
Genes are divided into 3 categories:
1: annotated genes previously implicated in the vertebrate immune response and novel/hypothetical genes with sequence similarity to these immune response genes
2: annotated or novel/hypothetical genes whose known or predicted functions have not been linked to the vertebrate immune response
3: genes with unknown function
Genes from categories 1 and 2 are ordered by functional annotation groups
For comparison fold change and P-values are shown of probes that also had a significant signature in the E. tarda immersion microarray or in previous microarray data of S. typhimurium injection at 2, 5 and 8 hpi [9]
