# Supplementary material for: Comparison of static immersion and intravenous injection systems for exposure of zebrafish embryos to the natural pathogen Edwardsiella tarda
Source: BMC Immunol. 2011 Oct 17;12:58. doi: 10.1186/1471-2172-12-58 (PMC3206475; doi:10.1186/1471-2172-12-58)
Supplement: Additional file 8 — qPCR primer sequences. Primer sequences and Genbank accessions for genes analyzed in this study. [file 1471-2172-12-58-S8.XLS]

## Sheet: Table 1
Supplementary Table S6. qPCR primer sequences
Primer Name	Accession	Sequence
ppial-qP1-Fw	AY391451	5’-ACACTGAAACACGGAGGCAAAG
ppial-qP2-Rev		5’-CATCCACAACCTTCCCGAACAC
mmp9-qP3-Fw	NM_213123	5’-CATTAAAGATGCCCTGATGTATCCC
mmp9-qP4-Rev		5’-AGTGGTGGTCCGTGGTTGAG
il1b-qP1-Fw	NM_212844	5’-GAACAGAATGAAGCACATCAAACC
il1b-qP2-Rev		5’-ACGGCACTGAATCCACCAC
ifn1-qP3-Fw	NM_207640	5’-TTAATACACGCAAAGATGAGAACTC
ifn1-qP4-Rev		5’-GCCAAGCCATTCGCAAGTAG
P450-F (cyp1a)	NM_131879	5'-CCATTCAGACATATCGTAGTATCC
P450-R (cyp1a)		5'-CGCACCAGTTCATCATCATC
Irg1-F (irg1l)	NM_001077607	5'-GGTTAGAAGCAAGTCCTC
Irg1-R (irg1l)		5'-TGTGTTCATCCTCCTCAG
Primer sequences and Genbank accessions for genes analyzed in this study.
